# Supplementary material for: Distinct genetic variation and heterogeneity of the Iranian population
Source: PLoS Genet. 2019 Sep 24;15(9):e1008385. doi: 10.1371/journal.pgen.1008385 (PMC6759149; doi:10.1371/journal.pgen.1008385)
Supplement: S3 Table — 798 aDNA samples were obtained from 21 different publications and 1 pre- print [2, 6, 81, 92–110]. (XLSX) [file pgen.1008385.s022.xlsx]

## Sheet: Compiled aDNA samples
S3 Table. Compiled ancient DNA (aDNA) samples and their sources. 798 aDNA samples were obtained from 21 different publications and 1 pre- print [2, 6, 81, 92-110].
FID	ID	#of Markers shared with Iranome	Date	Location	Country	Latitude	Longitude	Sex	Split_label	Deme	publication
aAFR_3_mota.SG	mota.SG	82533	2575-2469 calBCE (3997±29 BP, OxA-29631)	Mota Cave, Gamo Highlands	Ethiopia	..	..	M	mota	.	LlorenteScience2015
aANT_2_Bar31.SG	Bar31.SG	76082	6419-6238 calBCE (7457±44 BP, UBA-29838)	Barcın, Marmara Region, Northwest Anatolia	Turkey	40.3	29.5667	M	Anatolia_N.SG	.	HofmanovaPNAS2016
aANT_2_Bar8.SG	Bar8.SG	81915	6212-6030 calBCE (7238±38 BP, UBA-29837)	Barcın, Marmara Region, Northwest Anatolia	Turkey	40.3	29.5667	F	Anatolia_N.SG	.	HofmanovaPNAS2016
aANT_2_Bon002	Bon002	77309	8279-7977 calBCE (Wk-29763)	Boncuklu	Turkey	37.7519	32.8649	F	Anatolia_Neolithic_Boncuklu.SG	.	KilincCurrentBiology2016
aANT_2_I0707	I0707	73134	6500-6200 BCE	Barcın	Turkey	40.3	29.5667	F	.	.	MathiesonNature2015
aANT_2_I0708	I0708	70970	6221-6073 calBCE (7285±30 BP, PSUAMS-2103)	Barcın, Marmara Region, Northwest Anatolia	Turkey	40.3	29.5667	M	Anatolia_N	Ref	MathiesonNature2015
aANT_2_I0709	I0709	71822	6215-6056 calBCE (7255±30 BP, PSUAMS-2952)	Barcın, Marmara Region, Northwest Anatolia	Turkey	40.3	29.5667	M	Anatolia_N	Ref	MathiesonNature2015
aANT_2_I0723	I0723	51276	5995-5845 calBCE (7035±35 BP, PSUAMS-1965)	Mentese	Turkey	40.26	29.65	M	Anatolia_N	Ref	MathiesonNature2015
aANT_2_I0736	I0736	59622	6500-6200 BCE	Barcın, Marmara Region, Northwest Anatolia	Turkey	40.3	29.5667	F	Anatolia_N	Ref	MathiesonNature2015
aANT_2_I0744	I0744	64490	6402-6243 calBCE (7455±30 BP, PSUAMS-2299)	Barcın, Marmara Region, Northwest Anatolia	Turkey	40.3	29.5667	M	Anatolia_N	Ref	MathiesonNature2015
aANT_2_I0745	I0745	72199	6374-6227 calBCE (7405±30 BP, PSUAMS-2105)	Barcın, Marmara Region, Northwest Anatolia	Turkey	40.3	29.5667	M	Anatolia_N	Ref	MathiesonNature2015
aANT_2_I0746	I0746	72846	6067-5892 calBCE (7110±50 BP, Poz-82177)	Barcın, Marmara Region, Northwest Anatolia	Turkey	40.3	29.5667	M	Anatolia_N	Ref	MathiesonNature2015
aANT_2_I0854	I0854	51961	6500-6200 BCE	Barcın	Turkey	40.3	29.5667	F	Anatolia_Neolithic_1d_rel_I0736	.	MathiesonNature2015
aANT_2_I1096	I1096	55010	6500-6200 BCE	Barcın, Marmara Region, Northwest Anatolia	Turkey	40.3	29.5667	M	Anatolia_N	Ref	MathiesonNature2015
aANT_2_I1097	I1097	54704	6424-6251 calBCE (7475±30 BP, PSUAMS-2297)	Barcın, Marmara Region, Northwest Anatolia	Turkey	40.3	29.5667	M	Anatolia_N	Ref	MathiesonNature2015
aANT_2_I1098	I1098	57712	6422-6253 calBCE (7475±25 BP, PSUAMS-2947)	Barcın, Marmara Region, Northwest Anatolia	Turkey	40.3	29.5667	F	Anatolia_N	Ref	MathiesonNature2015
aANT_2_I1099	I1099	39188	6500-6200 BCE	Barcın, Marmara Region, Northwest Anatolia	Turkey	40.3	29.5667	M	Anatolia_N	Ref	MathiesonNature2015
aANT_2_I1101	I1101	47933	6500-6200 BCE	Barcın, Marmara Region, Northwest Anatolia	Turkey	40.3	29.5667	M	Anatolia_N	Ref	MathiesonNature2015
aANT_2_I1103	I1103	43606	6500-6200 BCE	Barcın, Marmara Region, Northwest Anatolia	Turkey	40.3	29.5667	M	Anatolia_N	Ref	MathiesonNature2015
aANT_2_I1579	I1579	60395	6211-6051 calBCE (7245±25 BP, PSUAMS-2954)	Barcın, Marmara Region, Northwest Anatolia	Turkey	40.3	29.5667	F	Anatolia_N	Ref	MathiesonNature2015.supplemented.with.new.libraries
aANT_2_I1580	I1580	66356	6387-6103 calBCE (7385±40 BP, PSUAMS-1964)	Barcın, Marmara Region, Northwest Anatolia	Turkey	40.3	29.5667	F	Anatolia_N	Ref	MathiesonNature2015
aANT_2_I1581	I1581	60754	6376-6231 calBCE (7415±30 BP, PSUAMS-2104)	Barcın, Marmara Region, Northwest Anatolia	Turkey	40.3	29.5667	F	Anatolia_N	Ref	MathiesonNature2015
aANT_2_I1583	I1583	70851	6426-6236 calBCE (7460±50 BP, Poz-82231)	Barcın, Marmara Region, Northwest Anatolia	Turkey	40.3	29.5667	M	Anatolia_N	Ref	MathiesonNature2015
aANT_2_I1584	I1584	42367	3943-3708 calBCE (5016±31 BP, OxA-32776)	Barcın, Marmara Region, Northwest Anatolia	Turkey	40.3	29.5667	F	Anatolia_C	Ref	LazaridisNature2016
aANT_2_I1585	I1585	61031	6207-6012 calBCE (7215±30 BP, PSUAMS-2953)	Barcın, Marmara Region, Northwest Anatolia	Turkey	40.3	29.5667	F	Anatolia_N	Ref	MathiesonNature2015.supplemented.with.new.libraries
aANT_2_Tep003	Tep003	38874	6635-6475 calBCE (7630±30 BP, Beta-410032)	Tepecik Ciftlik	Turkey	38.1722	34.4939	M	Anatolia_Neolithic_Tepecik_Ciftlik.SG	.	KilincCurrentBiology2016
aANT_3_I2495	I2495	46087	2558-2295 calBCE (3925±35 BP, Poz-81111)	Harmanoren-Gondurle Hoyuk, Isparta Province, Western Turkey	Turkey	37.9177	30.7084	M	Anatolia_BronzeAge	.	LazaridisNature2017
aANT_3_I2683	I2683	55491	2618-2470 calBCE (4015±30 BP, PSUAMS-1988)	Harmanoren-Gondurle Hoyuk, Isparta Province, Western Turkey	Turkey	37.9177	30.7084	F	Anatolia_BronzeAge	.	LazaridisNature2017
aARM_2_I1407	I1407	57508	4350-3500 BCE	Areni 1	Armenia	39.73	45.2	M	Armenia_C	Ref	LazaridisNature2016
aARM_2_I1631	I1631	60805	4250-4050 calBCE (5323±30 BP, OxA-19332)	Areni 1	Armenia	39.73	45.2	F	Armenia_C	Ref	LazaridisNature2016
aARM_2_I1632	I1632	59297	4230-4000 calBCE (5285±29 BP, OxA-18599)	Areni 1	Armenia	39.73	45.2	M	Armenia_C	Ref	LazaridisNature2016
aARM_2_I1634	I1634	54630	4330-4060 calBCE (5366±31 BP, OxA-19331)	Areni 1	Armenia	39.73	45.2	M	Armenia_C	Ref	LazaridisNature2016
aARM_3_I1633	I1633	61590	2619-2410 calBCE (3990±35 BP, Poz-22234)	Kalavan	Armenia	40.65	45.1167	F	Armenia_EBA	Ref	LazaridisNature2016
aARM_3_I1635	I1635	59550	2619-2465 calBCE (4005±35 BP, Poz-81102)	Kalavan	Armenia	40.65	45.1167	M	Armenia_EBA	Ref	LazaridisNature2016
aARM_3_I1656	I1656	61752	1501-1402 calBCE (3168±27 BP, OxA-31674)	Katnaghbiur Kurgan 1	Armenia	40.3772	43.9383	F	.	.	LazaridisNature2016
aARM_3_I1658	I1658	60444	3347-3092 calBCE (4492±29 BP, OxA-31874)	Talin	Armenia	40.3907	43.8911	F	Armenia_EBA	Ref	LazaridisNature2016
aASC_2_I4085	I4085	47792	4000-3000 BCE	Tepe Anau, Turkestan	Turkmenistan	37.872	58.225	M	Tepe_Anau_EN	Iran / Turan	Narasimhan,PattersonBioRxiv2018
aASC_2_I4086	I4086	53316	4000-3000 BCE	Tepe Anau, Turkestan	Turkmenistan	37.872	58.225	F	Tepe_Anau_EN	Iran / Turan	Narasimhan,PattersonBioRxiv2018
aASC_2_I4087	I4087	58328	4000-3000 BCE	Tepe Anau, Turkestan	Turkmenistan	37.872	58.225	M	Tepe_Anau_EN	Iran / Turan	Narasimhan,PattersonBioRxiv2018
aASC_2_I4634	I4634	57795	3500 BCE	Parkhai II	Turkmenistan	38.348	56.2454	F	Parkhai_EN	Iran / Turan	Narasimhan,PattersonBioRxiv2018
aASC_2_I4635	I4635	57952	3500 BCE	Parkhai II	Turkmenistan	38.348	56.2454	F	Parkhai_EN	Iran / Turan	Narasimhan,PattersonBioRxiv2018
aASC_2_I4910	I4910	57768	3636-3521 calBCE (4765±20 BP, PSUAMS-2624)	Sarazm	Tajikistan	39.5072	67.4608	F	Sarazm_EN	Iran / Turan	Narasimhan,PattersonBioRxiv2018
aASC_3_I1784	I1784	48133	2201-2031 calBCE (3720±30 BP, Poz-83485)	Gonur	Turkmenistan	38.1907	62.0343	M	Gonur1_BA	Iran / Turan	Narasimhan,PattersonBioRxiv2018
aASC_3_I4161	I4161	52581	2100-1800 BCE	Dzharkutan	Uzbekistan	37.75	67	F	Dzharkutan1_BA	Iran / Turan	Narasimhan,PattersonBioRxiv2018
aASC_3_I4163	I4163	41770	1611-1453 calBCE (3250±25 BP, PSUAMS-2112)	Dzharkutan	Uzbekistan	37.75	67	F	Dzharkutan1_BA	Iran / Turan	Narasimhan,PattersonBioRxiv2018
aASC_3_I4259	I4259	50038	3307-2928 calBCE (4425±20 BP, PSUAMS-2799)	Parkhai II	Turkmenistan	38.348	56.2454	F	Parkhai_EN	Iran / Turan	Narasimhan,PattersonBioRxiv2018
aASC_3_I4286	I4286	54153	1886-1756 calBCE (3500±20 BP, PSUAMS-2165)	Sappali Tepe	Uzbekistan	37.4167	66.8333	F	Sappali_Tepe_BA	Iran / Turan	Narasimhan,PattersonBioRxiv2018
aASC_3_I4288	I4288	32410	2000-1600 BCE	Sappali Tepe	Uzbekistan	37.4167	66.8333	F	Sappali_Tepe_BA	Iran / Turan	Narasimhan,PattersonBioRxiv2018
aASC_3_I4289	I4289	48550	1931-1767 calBCE (3525±25 BP, PSUAMS-2125)	Sappali Tepe	Uzbekistan	37.4167	66.8333	F	Sappali_Tepe_BA	Iran / Turan	Narasimhan,PattersonBioRxiv2018
aASC_3_I4312	I4312	48746	1736-1621 calBCE (3370±20 BP, PSUAMS-2516)	Dzharkutan	Uzbekistan	37.75	67	F	Dzharkutan1_BA	Iran / Turan	Narasimhan,PattersonBioRxiv2018
aASC_3_I4313	I4313	55449	1513-1431 calBCE (3210±20 BP, PSUAMS-2517)	Dzharkutan	Uzbekistan	37.75	67	F	Dzharkutan1_BA	Iran / Turan	Narasimhan,PattersonBioRxiv2018
aASC_3_I4315	I4315	52946	1609-1465 calBCE (3255±15 BP, PSUAMS-2518)	Dzharkutan	Uzbekistan	37.75	67	M	Dzharkutan1_BA	Iran / Turan	Narasimhan,PattersonBioRxiv2018
aASC_3_I4901	I4901	57610	2100-1800 BCE	Dzharkutan	Uzbekistan	37.75	67	F	Dzharkutan2_BA	Iran / Turan	Narasimhan,PattersonBioRxiv2018
aASC_3_I5604	I5604	56223	1880-1697 calBCE (3465±20 BP, PSUAMS-2774)	Bustan	Uzbekistan	37.6667	67	M	Bustan_BA	Iran / Turan	Narasimhan,PattersonBioRxiv2018
aASC_3_I5608	I5608	68182	2100-1800 BCE	Dzharkutan	Uzbekistan	37.75	67	F	Dzharkutan2_BA	Iran / Turan	Narasimhan,PattersonBioRxiv2018
aASC_3_I6667	I6667	59734	1497-1413 calBCE (3170±20 BP, PSUAMS-2998)	Parkhai II	Turkmenistan	38.348	56.2454	F	Parkhai_LBA_o	Iran / Turan	Narasimhan,PattersonBioRxiv2018
aASC_3_I6668	I6668	60675	1600-1000 BCE	Parkhai II	Turkmenistan	38.348	56.2454	F	Parkhai_LBA	Iran / Turan	Narasimhan,PattersonBioRxiv2018
aASC_3_I6669	I6669	56709	3082-2909 calBCE (4365±25 BP, PSUAMS-2950)	Parkhai II	Turkmenistan	38.348	56.2454	F	Parkhai_EN	Iran / Turan	Narasimhan,PattersonBioRxiv2018
aASC_3_I6671	I6671	63742	3000-2200 BCE	Parkhai II	Turkmenistan	38.348	56.2454	F	Parkhai_EBA	Iran / Turan	Narasimhan,PattersonBioRxiv2018
aASC_3_I6674	I6674	58664	2338-2039 calBCE (3775±40 BP, PSUAMS-2951)	Parkhai II	Turkmenistan	38.348	56.2454	F	Parkhai_MBA	Iran / Turan	Narasimhan,PattersonBioRxiv2018
aASC_3_I6675	I6675	47727	1600-1000 BCE	Sumbar	Turkmenistan	37.9316	58.4325	M	Sumbar_LBA	Iran / Turan	Narasimhan,PattersonBioRxiv2018
aASC_3_I7411	I7411	53114	1686-1534 calBCE (3335±20 BP, PSUAMS-3227)	Dzharkutan	Uzbekistan	37.75	67	F	Dzharkutan1_BA	Iran / Turan	Narasimhan,PattersonBioRxiv2018
aASC_3_I7412	I7412	48385	1749-1642 calBCE (3405±20 BP, PSUAMS-3228)	Dzharkutan	Uzbekistan	37.75	67	F	Dzharkutan1_BA	Iran / Turan	Narasimhan,PattersonBioRxiv2018
aASC_3_I7414	I7414	67675	2031-1915 calBCE (3615±20 BP, PSUAMS-3106)	Sappali Tepe	Uzbekistan	37.4167	66.8333	F	Sappali_Tepe_BA	Iran / Turan	Narasimhan,PattersonBioRxiv2018
aASC_3_I7416	I7416	65996	1948-1777 calBCE (3545±20 BP, PSUAMS-3117)	Sappali Tepe	Uzbekistan	37.4167	66.8333	F	Sappali_Tepe_BA	Iran / Turan	Narasimhan,PattersonBioRxiv2018
aASC_3_I7419	I7419	62954	1881-1701 calBCE (3475±20 BP, PSUAMS-3229)	Sappali Tepe	Uzbekistan	37.4167	66.8333	M	Sappali_Tepe_BA	Iran / Turan	Narasimhan,PattersonBioRxiv2018
aASC_3_I7420	I7420	65176	2000-1600 BCE	Sappali Tepe	Uzbekistan	37.4167	66.8333	M	Sappali_Tepe_BA	Iran / Turan	Narasimhan,PattersonBioRxiv2018
aASC_3_I7421	I7421	62784	1931-1767 calBCE (3525±25 BP, PSUAMS-3120)	Sappali Tepe	Uzbekistan	37.4167	66.8333	M	Sappali_Tepe_BA	Iran / Turan	Narasimhan,PattersonBioRxiv2018
aASC_3_I7492	I7492	66131	1971-1782 calBCE (3560±20 BP, PSUAMS-3121)	Sappali Tepe	Uzbekistan	37.4167	66.8333	M	Sappali_Tepe_BA	Iran / Turan	Narasimhan,PattersonBioRxiv2018
aASC_3_I7494	I7494	53536	2010-1883 calBCE (3575±20 BP, PSUAMS-3230)	Sappali Tepe	Uzbekistan	37.4167	66.8333	M	Sappali_Tepe_BA	Iran / Turan	Narasimhan,PattersonBioRxiv2018
aASC_3_I7495	I7495	59922	1971-1782 calBCE (3560±20 BP, PSUAMS-3122)	Sappali Tepe	Uzbekistan	37.4167	66.8333	F	Sappali_Tepe_BA	Iran / Turan	Narasimhan,PattersonBioRxiv2018
aASC_3_I7542	I7542	34954	1885-1752 calBCE (3495±20 BP, PSUAMS-3231)	Sappali Tepe	Uzbekistan	37.4167	66.8333	F	Sappali_Tepe_BA	Iran / Turan	Narasimhan,PattersonBioRxiv2018
aEUC_1_Vestonice16	Vestonice16	54833	28760-27360 BCE [28634-27458 calBCE (GrN-15277: 25740±210 BP), 28586-27086 calBCE (25570±280, GrN-15276), layer date]	Dolni Vestonice	Czech Republic	48.53	16.39	M	Vestonice16	Ref	FuNature2016
aEUC_2_I0449	I0449	69476	5000-4500 BCE	Hódmezővásárhely-Gorzsa grave 18	Hungary	46.36	20.43	M	Tisza_LN	.	LipsonNature2017
aEUC_2_I1495	I1495	60267	4490-4360 calBCE (5598±32 BP, MAMS-14819)	Apc-Berekalya I	Hungary	47.167	19.833	M	.	.	MathiesonNature2015
aEUC_2_I1496	I1496	58847	5300-4950 calBCE (6135±33 BP, MAMS-14821)	Apc-Berekalya I	Hungary	47.167	19.833	M	.	.	MathiesonNature2015
aEUC_2_I1498	I1498	60114	5290-5060 calBCE (6207±30 BP, OxA-27858)	Debrecen Tocopart Erdoalja	Hungary	47.52	21.589	F	.	.	MathiesonNature2015
aEUC_2_I1499	I1499	60427	5210-5010 calBCE (6185±34 BP, OxA-27732)	Garadna	Hungary	48.52	21.168	F	.	.	MathiesonNature2015
aEUC_2_I1500	I1500	60192	5210-4990 calBCE (6164±64 BP,OxA-23763)	Kompolt-Kigyoser	Hungary	47.167	20.833	M	.	.	MathiesonNature2015
aEUC_2_I1505	I1505	57030	5290-5050 calBCE (6153±33 BP, OxA-28020)	Polgar Ferenci hat	Hungary	47.88	21.192	F	.	.	MathiesonNature2015
aEUC_2_I1506	I1506	52290	5310-5070 calBCE (6237±32 BP, OxA-27861)	Polgar Ferenci hat	Hungary	47.88	21.192	F	.	.	MathiesonNature2015
aEUC_2_I1507	I1507	58197	5780-5640 calBCE (6835±34 BP, OxA-23757)	Tiszaszolos-Domahaza	Hungary	47.93	21.2	M	.	.	MathiesonNature2015
aEUC_2_I1508	I1508	41316	5710-5570 calBCE (6726±35 BP, OxA-28101)	Berettyóújfalu-Morotva-Liget	Hungary	47.3187	21.5274	F	.	.	MathiesonNature2015
aEUC_2_I1878	I1878	51693	5832-5667 calBCE (6857±31 BP, MAMS-11935)	Alsónyék-Bátaszék, Mérnöki telep	Hungary	46.2055	18.705	M	Starcevo_EN	.	LipsonNature2017
aEUC_2_I1880	I1880	58732	5800-5500 BCE	Lánycsók, Gata-Csatola	Hungary	45.993	18.5813	M	Starcevo_EN	.	LipsonNature2017
aEUC_2_I1891	I1891	30596	5195-4842 calBCE (6060±40 BP, Poz-83633)	Fajsz-Garadomb	Hungary	46.4159	18.9197	F	Sopot_LN	.	LipsonNature2017
aEUC_2_I1895	I1895	49745	5321-5081 calBCE (6267±33 BP)	Szederkény-Kukorica-dülö	Hungary	45.5969	18.2825	F	Vinca_MN	.	LipsonNature2017
aEUC_2_I1901	I1901	35058	4936-4742 calBCE (5958±31 BP, SUERC-54640)	Veszprém Jutasi út	Hungary	47.1026	17.913	M	Lengyel_LN	.	LipsonNature2017
aEUC_2_I1903	I1903	42435	4800-4500 BCE	Bátaszék-Lajvér	Hungary	46.2049	18.7004	M	Lengyel_LN	.	LipsonNature2017
aEUC_2_I1904	I1904	58586	5208-4948 calBCE (6115±35 BP, Poz-82584)	Bátaszék-Lajvér	Hungary	46.2049	18.7004	M	LBKT_MN	.	LipsonNature2017
aEUC_2_I1906	I1906	32559	4800-4500 BCE	Csabdi-Télizöldes	Hungary	47.5106	18.6169	M	Lengyel_LN	.	LipsonNature2017
aEUC_2_I1907	I1907	61676	4333-4072 calBCE (5380±30 BP, Beta-310033)	Enese elkerülő, Kóny, Proletár-dülö, M85, Site 2	Hungary	47.6387	17.3645	F	Balaton_Lasinja_MCA	.	LipsonNature2017
aEUC_2_I1908	I1908	40198	4300-3900 BCE	Keszthely-Fenékpuszta, Pusztaszentegyházi-dűlő	Hungary	46.7099	17.2394	F	Balaton_Lasinja_MCA	.	LipsonNature2017
aEUC_2_I1909	I1909	35763	4232-4046 calBCE (5300±23 BP, MAMS-14132)	Lánycsók, Csata-alja	Hungary	45.996	18.581	F	Balaton_Lasinja_MCA	.	LipsonNature2017
aEUC_2_I2377	I2377	47510	5208-4942 calBCE (6110±40 BP, Poz-83630)	Tiszadob-Ó-Kenéz	Hungary	48.0036	21.1765	M	ALPc_Tiszadob_Bükk_MN	.	LipsonNature2017
aEUC_2_I2379	I2379	44976	5209-4912 cal BCE (6100 ± 40 BP, Poz-88115)	Hejőkürt-Lidl logisztikai központ	Hungary	47.8607	21.0006	M	ALPc_Tiszadob_MN	.	LipsonNature2017
aEUC_2_I2380	I2380	55159	5500-5300 BCE	Mezőkövesd-Mocsolyás	Hungary	47.7813	20.5826	F	ALPc_Szatmar_MN	.	LipsonNature2017
aEUC_2_I2384	I2384	49973	5302-5057 calBCE (6220±40 BP, Poz-83631)	Hajdúnánás-Eszlári út	Hungary	47.8576	21.4324	M	ALPc_III_MN	.	LipsonNature2017
aEUC_2_I2739	I2739	54785	5309-5074 calBCE (6244±34 BP, SUERC-51459)	Alsónyék-Bátaszék, site 11	Hungary	46.2086	18.7	M	LBKT_MN	.	LipsonNature2017
aEUC_2_I2783	I2783	47473	4228-3963 calBCE (5230±40 BP, Poz-83638)	Nemesnádudvar-Papföld, M9/7 lh.	Hungary	46.3348	19.0539	M	Hunyadihalom_MCA	.	LipsonNature2017
aEUC_2_I2788	I2788	59987	3910-3650 calBCE (4960±40 BP, VERA-5402)	Abony	Hungary	47.1891	20.0048	M	Hungary_LCA	.	LipsonNature2017
aEUC_2_I2789	I2789	41023	3800-3600 BCE	Abony	Hungary	47.1891	20.0048	M	Hungary_LCA	.	LipsonNature2017
aEUC_2_I2790	I2790	69826	3762–3636 calBCE (4890±35 BP, Poz-82205)	Abony	Hungary	47.1891	20.0048	F	Hungary_LCA	.	LipsonNature2017
aEUC_2_I2791	I2791	60772	3658–3384 calBCE (4800±40 BP, Poz-82206)	Abony	Hungary	47.1891	20.0048	M	Hungary_LCA	.	LipsonNature2017
aEUC_2_I2793	I2793	61730	4444-4257 calBCE (5480±35 BP, Poz-83629)	Törökszentmiklós, road 4, site 3	Hungary	47.1916	20.4023	M	Tiszapolgar_Bodrogkeresztur_ECA	.	LipsonNature2017
aEUC_2_I2794	I2794	72710	5706-5541 calBCE (6700±40 BP, Poz-83628)	Törökszentmiklós, road 4, site 3	Hungary	47.1916	20.4023	F	Koros_EN	.	LipsonNature2017
aEUC_2_I4184	I4184	31487	4930-4715 calBCE (5930±40 BP, Beta-310040)	Szemely-Hegyes	Hungary	46.0254	18.3251	F	Sopot_LN	.	LipsonNature2017
aEUC_2_I4189	I4189	56827	4300-3900 BCE	Alsónyék, site 11	Hungary	46.2045	18.7299	F	Balaton_Lasinja_MCA	.	LipsonNature2017
aEUC_2_I4196	I4196	47381	5300-4900 BCE	Budakeszi, Szőlőskert-Tangazdaság	Hungary	47.5016	18.9105	F	LBKT_MN	.	LipsonNature2017
aEUC_2_I4893	I4893	60779	4449–4348 calBCE (5550±20 BP, PSUAMS-2850)	Prague 8, Kobylisy, Ke Stírce Street	Czech Republic	50.1217	14.457	M	Czech_MN	.	OlaldeNature2018
aEUC_2_I4894	I4894	60523	4488–4368 calBCE (5610±20 BP, PSUAMS-2851)	Prague 8, Kobylisy, Ke Stírce Street	Czech Republic	50.1217	14.457	F	Czech_MN	.	OlaldeNature2018
aEUC_3_I1497	I1497	60453	2900-2700 calBCE (4421±27 BP, MAMS-14825)	Apc-Berekalya I	Hungary	47.167	19.833	F	Baden_LCA	Ref	MathiesonNature2015 (capture of same sample shotgunned in Gamba2014)
aEUC_3_I1502	I1502	58992	2190-1980 calBCE (3686±28 BP,OxA-23799)	Kompolt-Kigyoser	Hungary	47.167	20.833	F	.	.	MathiesonNature2015
aEUC_3_I2364	I2364	56031	2468–2063 calBCE [2292-2063 calBCE (3779±28 BP, DeA-6749); 2468-2285 calBCE (3883±29 BP, DeA-7216)]	Budapest-Békásmegyer	Hungary	47.5992	19.0546	M	Beaker Central Europe	.	OlaldeNature2018
aEUC_3_I2365	I2365	67090	2464–2207 calBCE [2460-2207 calBCE (3858±32 BP, DeA-6762); 2464-2212 calBCE (3871±29 BP, DeA-7220)]	Budapest-Békásmegyer	Hungary	47.5992	19.0546	M	Beaker Central Europe	.	OlaldeNature2018
aEUC_3_I2366	I2366	58031	3340-2945 calBCE (4455±35 BP, Poz-88227)	Budakalász, Luppa csárda	Hungary	47.6209	19.0449	M	Baden_LCA	Ref	LipsonNature2017
aEUC_3_I2367	I2367	60777	3332-2929 calBCE (4440±35 BP, Poz-88228)	Budakalász, Luppa csárda	Hungary	47.6209	19.0449	M	Baden_LCA	Ref	LipsonNature2017
aEUC_3_I2369	I2369	55358	3367-3103 calBCE (4545±35 BP, Poz-83634)	Budakalász, Luppa csárda	Hungary	47.6209	19.0449	M	Baden_LCA	Ref	LipsonNature2017
aEUC_3_I2370	I2370	63375	3346-2945 calBCE (4460±40 BP, Poz-88230)	Alsonemedi	Hungary	47.3188	19.1669	F	Baden_LCA	Ref	LipsonNature2017
aEUC_3_I2371	I2371	40132	3359-3098 calBCE (4520±35 BP, Poz-83635)	Alsonemedi	Hungary	47.3188	19.1669	M	Baden_LCA	Ref	LipsonNature2017
aEUC_3_I2433	I2433	38955	3100-2900 BCE (mother to directly dated I2407: 3095-2915 calBCE (4390±30 BP, Beta-430714)	Kierzkowo	Poland	52.85	17.8833	F	Poland_LN	.	MathiesonNature2018
aEUC_3_I2441	I2441	37119	3400-2800 BCE	Kierzkowo	Poland	52.85	17.8833	M	Poland_LN	.	MathiesonNature2018
aEUC_3_I2741	I2741	63468	2457–2153 calBCE (3835±35 BP, Poz-83641)	Szigetszentmiklós,Felső Ürge-hegyi dűlő	Hungary	47.3832	19.0203	M	Beaker Central Europe	.	OlaldeNature2018
aEUC_3_I2752	I2752	37788	3600-2850 BCE	Balatonlelle, Fels-Gamász	Hungary	46.7847	17.7317	M	Baden_LCA	Ref	LipsonNature2017
aEUC_3_I2753	I2753	62864	3332-2929 calBCE (4440±35 BP, Poz-88231)	Balatonlelle, Fels-Gamász	Hungary	46.7847	17.7317	M	Baden_LCA	Ref	LipsonNature2017
aEUC_3_I2785	I2785	42231	3600-2850 BCE	Vámosgyörk, MHAT telep	Hungary	47.685	19.9184	F	Baden_LCA	Ref	LipsonNature2017
aEUC_3_I2786	I2786	57939	2458–2205 calBCE (3850±35 BP, Poz-83639)	Szigetszentmiklós,Felső Ürge-hegyi dűlő	Hungary	47.3832	19.0203	M	Beaker Central Europe	.	OlaldeNature2018
aEUC_3_I2787	I2787	48900	2457–2201 calBCE (3840±35 BP, Poz-83640)	Szigetszentmiklós,Felső Ürge-hegyi dűlő	Hungary	47.3832	19.0203	M	Beaker Central Europe	.	OlaldeNature2018
aEUC_3_I3529	I3529	41403	2500–2200 BCE	Budakalász, Csajerszke (M0 Site 12)	Hungary	47.6209	19.0449	F	Beaker Central Europe	.	OlaldeNature2018
aEUC_3_I4178	I4178	42760	2500–2200 BCE	Szigetszentmiklós,Felső Ürge-hegyi dűlő	Hungary	47.3832	19.0203	M	Beaker Central Europe	.	OlaldeNature2018
aEUC_3_I4253	I4253	32895	2456–2207 calBCE (3850±20 BP, PSUAMS-2339)	Samborzec	Poland	50.649	21.656	M	Beaker Central Europe	.	OlaldeNature2018
aEUC_3_I4884	I4884	61872	1882–1745 calBCE (3480±20 BP, PSUAMS-2842)	Prague 8, Kobylisy, Ke Stírce Street	Czech Republic	50.1217	14.457	M	Czech_EBA	.	OlaldeNature2018
aEUC_3_I4885	I4885	59160	2289–2143 calBCE (3790±20 BP, PSUAMS-2843)	Prague 8, Kobylisy, Ke Stírce Street	Czech Republic	50.1217	14.457	M	Beaker Central Europe	.	OlaldeNature2018
aEUC_3_I4886	I4886	61503	2205–2042 calBCE (3740±20 BP, PSUAMS-2844)	Prague 8, Kobylisy, Ke Stírce Street	Czech Republic	50.1217	14.457	M	Beaker Central Europe	.	OlaldeNature2018
aEUC_3_I4887	I4887	59168	2201–2039 calBCE (3730±20 BP, PSUAMS-2845)	Prague 8, Kobylisy, Ke Stírce Street	Czech Republic	50.1217	14.457	M	Beaker Central Europe	.	OlaldeNature2018
aEUC_3_I4888	I4888	60407	2190–2029 calBCE (3700±20 BP, PSUAMS-2846)	Prague 8, Kobylisy, Ke Stírce Street	Czech Republic	50.1217	14.457	M	Beaker Central Europe	.	OlaldeNature2018
aEUC_3_I4889	I4889	61733	2281–2062 calBCE (3765±20 BP, PSUAMS-2847)	Prague 8, Kobylisy, Ke Stírce Street	Czech Republic	50.1217	14.457	M	Beaker Central Europe	.	OlaldeNature2018
aEUC_3_I4891	I4891	61207	2281–2062 calBCE (3765±20 BP, PSUAMS-2848)	Prague 8, Kobylisy, Ke Stírce Street	Czech Republic	50.1217	14.457	M	Beaker Central Europe	.	OlaldeNature2018
aEUC_3_I4892	I4892	59840	1881–1701 calBCE (3475±20 BP, PSUAMS-2849)	Prague 8, Kobylisy, Ke Stírce Street	Czech Republic	50.1217	14.457	F	Czech_EBA	.	OlaldeNature2018
aEUC_3_I4895	I4895	59154	2273–2047 calBCE (3750±20 BP, PSUAMS-2852)	Prague 5, Jinonice, Butovická Street	Czech Republic	50.0504	14.3667	M	Beaker Central Europe	.	OlaldeNature2018
aEUC_3_I4896	I4896	59724	2288–2142 calBCE (3785±20 BP, PSUAMS-2853)	Prague 5, Jinonice, Butovická Street	Czech Republic	50.0504	14.3667	F	Beaker Central Europe	.	OlaldeNature2018
aEUC_3_I4945	I4945	38481	2291–2144 calBCE (3795±20 BP, PSUAMS-2854)	Prague 8, Kobylisy, Ke Stírce Street	Czech Republic	50.1217	14.457	F	Beaker Central Europe	.	OlaldeNature2018
aEUC_3_I5035	I5035	51223	2300–1900 BCE	Velké Přílepy	Czech Republic	50.1667	14.3167	F	Czech_EBA	.	OlaldeNature2018
aEUC_3_I5118	I5118	50139	3400–3000 BCE	Mezőcsát-Hörcsögös	Hungary	47.8099	20.8893	M	Hungary_LCA	.	OlaldeNature2018
aEUC_3_I5119	I5119	50807	3400–3000 BCE	Mezőcsát-Hörcsögös	Hungary	47.8099	20.8893	F	Hungary_LCA	.	OlaldeNature2018
aEUC_3_I5514	I5514	62547	2500–2000 BCE	Prague 5, Jinonice, Butovická Street	Czech Republic	50.0504	14.3667	M	Beaker Central Europe	.	OlaldeNature2018
aEUC_3_I6480	I6480	31066	2500–1900 BCE	Velké Přílepy	Czech Republic	50.1667	14.3167	M	Beaker Central Europe	.	OlaldeNature2018
aEUC_3_I6580	I6580	47935	2300–2150 BCE	Jordanów Śląski	Poland	50.87	16.86	M	Beaker Central Europe	.	OlaldeNature2018
aEUC_3_I6581	I6581	45280	2455–2145 calBCE (3825±35 BP, Poz-66185)	Kornice	Poland	50.09	18.1	M	Beaker Central Europe	.	OlaldeNature2018
aEUC_3_I6582	I6582	58419	2343–2057 calBCE (3790±35 BP, Poz-75951)	Kornice	Poland	50.09	18.1	F	Beaker Central Europe	.	OlaldeNature2018
aEUC_3_I6583	I6583	61479	2289–2050 calBCE (3770±30 BP, Poz-65207)	Żerniki Wielkie	Poland	50.96	17.02	F	Beaker Central Europe	.	OlaldeNature2018
aEUC_3_I7042	I7042	56889	2500–2200 BCE	Szigetszentmiklós-Üdülősor	Hungary	47.43	19.052	M	Hungary_BA	.	OlaldeNature2018
aEUC_3_I7043	I7043	58221	2500–2200 BCE	Szigetszentmiklós-Üdülősor	Hungary	47.43	19.052	M	Hungary_BA	.	OlaldeNature2018
aEUC_3_I7044	I7044	56868	2500–2200 BCE	Szigetszentmiklós-Üdülősor	Hungary	47.43	19.052	M	Beaker Central Europe	.	OlaldeNature2018
aEUC_3_I7045	I7045	56052	2500–2200 BCE	Szigetszentmiklós-Üdülősor	Hungary	47.43	19.052	F	Beaker Central Europe	.	OlaldeNature2018
aEUC_3_I7195	I7195	50458	2200–1700 BCE	Prague 5, Jinonice, Zahradnictví	Czech Republic	50.0504	14.3667	F	Czech_EBA	.	OlaldeNature2018
aEUC_3_I7196	I7196	52142	2200–1700 BCE	Prague 5, Jinonice, Zahradnictví	Czech Republic	50.0504	14.3667	M	Czech_EBA	.	OlaldeNature2018
aEUC_3_I7197	I7197	53483	2200–1700 BCE	Prague 5, Jinonice, Zahradnictví	Czech Republic	50.0504	14.3667	M	Czech_EBA	.	OlaldeNature2018
aEUC_3_I7198	I7198	56858	2200–1700 BCE	Prague 5, Jinonice, Zahradnictví	Czech Republic	50.0504	14.3667	F	Czech_EBA	.	OlaldeNature2018
aEUC_3_I7199	I7199	57263	2200–1700 BCE	Prague 5, Jinonice, Zahradnictví	Czech Republic	50.0504	14.3667	M	Czech_EBA	.	OlaldeNature2018
aEUC_3_I7200	I7200	54447	2200–1700 BCE	Prague 5, Jinonice, Zahradnictví	Czech Republic	50.0504	14.3667	F	Czech_EBA	.	OlaldeNature2018
aEUC_3_I7201	I7201	51001	2200–1700 BCE	Prague 5, Jinonice, Zahradnictví	Czech Republic	50.0504	14.3667	F	Czech_EBA	.	OlaldeNature2018
aEUC_3_I7202	I7202	39607	2200–1700 BCE	Prague 5, Jinonice, Zahradnictví	Czech Republic	50.0504	14.3667	M	Czech_EBA	.	OlaldeNature2018
aEUC_3_I7205	I7205	55975	2500–2200 BCE	Radovesice	Czech Republic	50.4103	14.0746	M	Beaker Central Europe	.	OlaldeNature2018
aEUC_3_I7210	I7210	54200	2500–2200 BCE	Radovesice	Czech Republic	50.4103	14.0746	M	Beaker Central Europe	.	OlaldeNature2018
aEUC_3_I7211	I7211	55918	2500–2200 BCE	Radovesice	Czech Republic	50.4103	14.0746	F	Beaker Central Europe	.	OlaldeNature2018
aEUC_3_I7212	I7212	54229	2500–2200 BCE	Radovesice	Czech Republic	50.4103	14.0746	M	Beaker Central Europe	.	OlaldeNature2018
aEUC_3_I7213	I7213	54760	2500–2200 BCE	Radovesice	Czech Republic	50.4103	14.0746	F	Beaker Central Europe	.	OlaldeNature2018
aEUC_3_I7214	I7214	55753	2500–2200 BCE	Radovesice	Czech Republic	50.4103	14.0746	F	Beaker Central Europe	.	OlaldeNature2018
aEUC_3_I7249	I7249	56372	2500–2200 BCE	Brandýsek	Czech Republic	50.19	14.158	M	Beaker Central Europe	.	OlaldeNature2018
aEUC_3_I7251	I7251	54851	2500–2200 BCE	Brandýsek	Czech Republic	50.19	14.158	M	Beaker Central Europe	.	OlaldeNature2018
aEUC_3_I7269	I7269	51037	2500–2200 BCE	Brandýsek	Czech Republic	50.19	14.158	M	Beaker Central Europe	.	OlaldeNature2018
aEUC_3_I7272	I7272	56205	2500-2000 BCE	Brandysek	Czech Republic	50.19	14.158	M	Corded_Ware_Czech	Ref	OlaldeNature2018
aEUC_3_I7275	I7275	51288	2500–2200 BCE	Brandýsek	Czech Republic	50.19	14.158	M	Beaker Central Europe	.	OlaldeNature2018
aEUC_3_I7276	I7276	55872	2500–2200 BCE	Brandýsek	Czech Republic	50.19	14.158	M	Beaker Central Europe	.	OlaldeNature2018
aEUC_3_I7278	I7278	57834	2500–2200 BCE	Brandýsek	Czech Republic	50.19	14.158	M	Beaker Central Europe	.	OlaldeNature2018
aEUC_3_I7279	I7279	46103	2500-2000 BCE	Brandysek	Czech Republic	50.19	14.158	M	Corded_Ware_Czech	Ref	OlaldeNature2018
aEUC_3_I7280	I7280	56653	2500-2000 BCE	Brandysek	Czech Republic	50.19	14.158	M	Corded_Ware_Czech	Ref	OlaldeNature2018
aEUC_3_I7281	I7281	55149	2500–2200 BCE	Prague 5 - Malá Ohrada	Czech Republic	50.045	14.3393	F	Beaker Central Europe	.	OlaldeNature2018
aEUC_3_I7282	I7282	56949	2500–2200 BCE	Radovesice	Czech Republic	50.4103	14.0746	M	Beaker Central Europe	.	OlaldeNature2018
aEUC_3_I7283	I7283	54845	2500–2200 BCE	Radovesice	Czech Republic	50.4103	14.0746	F	Beaker Central Europe	.	OlaldeNature2018
aEUC_3_I7286	I7286	58159	2500–2200 BCE	Radovesice	Czech Republic	50.4103	14.0746	M	Beaker Central Europe	.	OlaldeNature2018
aEUC_3_I7287	I7287	46218	2500–2200 BCE	Radovesice	Czech Republic	50.4103	14.0746	M	Beaker Central Europe	.	OlaldeNature2018
aEUC_3_I7289	I7289	55717	2500–2200 BCE	Radovesice	Czech Republic	50.4103	14.0746	M	Beaker Central Europe	.	OlaldeNature2018
aEUC_3_I7290	I7290	58827	2500–2200 BCE	Radovesice	Czech Republic	50.4103	14.0746	F	Beaker Central Europe	.	OlaldeNature2018
aEUC_3_RISE479.SG	RISE479.SG	61339	2000-1500 BCE	Erd	Hungary	47.341	18.896	M	Hungary_BA.SG	.	AllentoftNature2015
aEUC_3_RISE577.SG	RISE577.SG	51522	2300-1800 BCE	Velké Prilepy	Czech Republic	50.16	14.311	F	Starounetice_EBA.SG	.	AllentoftNature2015
aEUC_4_I1504	I1504	49840	1270-1110 calBCE (2769±24 BP, OxA-27859)	Ludas-Varju-Dulo	Hungary	47.82	19.95	M	.	.	MathiesonNature2015
aEUE_1_Kostenki14	Kostenki14	75533	36730-34310 calBCE (33250±500 BP, OxA-X-2395-15)	Kostenki	Russia	51.23	39.3	M	Kostenki14	Ref	FuNature2016
aEUE_1_MA1.SG	MA1.SG	58300	22570-22140 calBCE (20240±60 BP, UCIAMS-79666)	Mal'ta	Russia	52.9	103.5	M	MA1	.	RaghavanNature2013
aEUE_2_ANI159-ANI181	ANI159-ANI181	30185	4711-4530 calBCE (5766±36 BP, OxA 13848)	Varna	Bulgaria	43.2131	27.8644	M	Varna	.	MathiesonNature2018
aEUE_2_ANI163	ANI163	30669	4711-4542 calBCE [4711-4550 calBCE (5787±30 BP, OxA-13688); 4686-4542 calBCE (5755±24 BP, MAMS-30944)]	Varna	Bulgaria	43.2131	27.8644	F	Varna_outlier	.	MathiesonNature2018
aEUE_2_I0061	I0061	74227	6773-5886 BCE [other dates in the layer used in the Bayesian modeling analysis we used to obtain this range are (7280±80 BP, OxA-1665), 6410-6050 calBCE (7350±90 BP, OxA-2266), 6390-6030 calBCE (7330±90 BP, OxA-1667), 6590-6240 calBCE (7560±90 BP, OxA-1668), 6590-6240 calBCE (7560±90 BP, OxA-1669), 6360-6000 calBCE (7280±90 BP, OxA-2124), 6530-6210 calBCE (7510±90 BP, OxA-2125), 6850-6410 calBCE …	Yuzhnyy Oleni Ostrov, Karelia	Russia	61.65	35.65	M	Karelia_HG	Forest / Steppe	MathiesonNature2015 (1240k of same same sample with 390k in HaakLazaridis2015)
aEUE_2_I0122	I0122	41604	5200-4000 BCE	Khvalynsk II, Volga River, Samara	Russia	52.22	48.1	M	Khvalynsk_EN	Forest / Steppe	MathiesonNature2015
aEUE_2_I0633	I0633	46361	5604-5376 calBCE (6520±40 BP, Poz-82186)	Gomolava, Hrtkovci, Vojvodina	Serbia	44.9	19.75	M	Balkans_Neolithic	.	MathiesonNature2018
aEUE_2_I0634	I0634	64998	4710-4504 calBCE (5760±40 BP, Poz-82185)	Gomolava, Hrtkovci, Vojvodina	Serbia	44.9	19.75	M	Balkans_Neolithic	.	MathiesonNature2018
aEUE_2_I0676	I0676	63503	5979-5735 calBCE (6960±50 BP, Poz-82188)	Govrlevo, Sopi_te, Skopje	Macedonia	41.9	21.35	M	Balkans_Neolithic	.	MathiesonNature2018
aEUE_2_I0698	I0698	52362	6000-5900 BCE	Yabalkovo	Bulgaria	42.1	25.75	M	Balkans_Neolithic	.	MathiesonNature2018
aEUE_2_I0781	I0781	34232	4528-4371 calBCE (5632±24 BP, MAMS-28134)	Yunatsite	Bulgaria	42.2322	24.2627	F	Balkans_Chalcolithic	.	MathiesonNature2018
aEUE_2_I1131	I1131	56392	4605-4460 calBCE (5700±30 BP, Beta-432798)	Gomolava, Hrtkovci, Vojvodina	Serbia	44.9	19.75	M	Balkans_Neolithic	.	MathiesonNature2018
aEUE_2_I1732	I1732	54056	5364-5213 calBCE (6300±40 BP, Poz-81130)	Vovnigi	Ukraine	48.1333	35.0833	F	Ukraine_N	Ref	MathiesonNature2018
aEUE_2_I1734	I1734	55305	7446-7058 calBCE (8190±60 BP, Poz-81129, date suspect because poor quality collagen)	Vasil'evka	Ukraine	47.4342	35.2764	M	Ukraine_N	Ref	MathiesonNature2018
aEUE_2_I1736	I1736	48030	6248-6070 calBCE (7320±40 BP, Poz-81154)	Vasil'evka	Ukraine	47.4342	35.2764	F	Ukraine_N	Ref	MathiesonNature2018
aEUE_2_I1738	I1738	52643	5473-5326 calBCE (6420±40 BP, Poz-81153)	Vovnigi	Ukraine	48.1333	35.0833	M	Ukraine_N	Ref	MathiesonNature2018
aEUE_2_I1763	I1763	60245	8280-7967 calBCE (8960±50 BP, Poz-81127)	Vasil'evka	Ukraine	48.3	35.139	M	Ukraine_Mesolithic	.	MathiesonNature2018
aEUE_2_I1819	I1819	58932	8825-8561 calBCE (9420±50 BP, Poz-81128)	Vasil'evka	Ukraine	48.3	35.139	M	Ukraine_Mesolithic	.	MathiesonNature2018
aEUE_2_I2423	I2423	36538	4520-4356 calBCE (5610±40 BP, Poz-83493)	Smyadovo	Bulgaria	43.0578	26.9836	F	Balkans_Chalcolithic	.	MathiesonNature2018
aEUE_2_I2424	I2424	48136	4448-4260 calBCE (5490±40 BP, Poz-93494)	Smyadovo	Bulgaria	43.0578	26.9836	F	Balkans_Chalcolithic	.	MathiesonNature2018
aEUE_2_I2427	I2427	48777	4445-4335 calBCE (5520±30 BP, Beta-432805)	Sushina	Bulgaria	43.0589	26.7672	F	Balkans_Chalcolithic	.	MathiesonNature2018
aEUE_2_I2430	I2430	44736	4545-4450 calBCE (5670±30 BP, Beta-432806)	Smyadovo	Bulgaria	43.0578	26.9836	M	Balkans_Chalcolithic	.	MathiesonNature2018
aEUE_2_I2431	I2431	53893	4725-4605 calBCE (5820±30 BP, Beta-432807)	Ivanovo	Bulgaria	43.0992	26.7194	M	Balkans_Chalcolithic	.	MathiesonNature2018
aEUE_2_I2509	I2509	63283	4452-4354 calBCE (5565±25 BP, PSUAMS-1812)	Dzhulyunitsa	Bulgaria	43.1609	25.8834	F	Balkans_Chalcolithic	.	MathiesonNature2018
aEUE_2_I2519	I2519	56785	4337-4246 calBCE (5425±25 BP, PSUAMS-1813)	Dzhulyunitsa	Bulgaria	43.1609	25.8834	F	Balkans_Chalcolithic	.	MathiesonNature2018
aEUE_2_I2521	I2521	58373	5619-5491 calBCE (6615±30 BP, PSUAMS-1836)	Dzhulyunitsa	Bulgaria	43.1609	25.8834	M	Balkans_Neolithic	.	MathiesonNature2018
aEUE_2_I2529	I2529	45320	5726-5575 calBCE (6750±40 BP, Poz-81117)	Yabalkovo	Bulgaria	42.1	25.75	M	Balkans_Neolithic	.	MathiesonNature2018
aEUE_2_I2532	I2532	51220	5715-5626 calBCE (6755±30 BP, PSUAMS-1747)	Coțatcu	Romania	45.482	26.996	M	Balkans_Neolithic	.	MathiesonNature2018
aEUE_2_I2533	I2533	56671	5484-5372 calBCE (6470±30 BP, PSUAMS-1748)	Carcea	Romania	44.2627	23.9003	F	Balkans_Neolithic	.	MathiesonNature2018
aEUE_2_I2534	I2534	30670	6061-5985 calBCE (7140±25 BP, PSUAMS-2334)	Măgura Buduiasca	Romania	44.023	25.399	F	Romania_HG	.	MathiesonNature2018
aEUE_2_I3433	I3433	58150	5976-5751 calBCE (6970±35 BP, PSUAMS-2259)	Zemunica Cave	Croatia	43.589	16.648	F	Balkans_Neolithic	.	MathiesonNature2018
aEUE_2_I3920	I3920	68952	3933-3706 calBCE (5000±25 BP, UCIAMS-186359)	Diros, Alepotrypa Cave	Greece	36.6383	22.3825	F	Peloponnese_Neolithic	.	MathiesonNature2018
aEUE_2_I3947	I3947	55893	5986-5786 calBCE (7000±40 BP, PSUAMS-2223)	Zemunica Cave	Croatia	43.589	16.648	M	Balkans_Neolithic	.	MathiesonNature2018
aEUE_2_I3948	I3948	55916	6005-5814 calBCE (7030±40 BP, PSUAMS-2224)	Zemunica Cave	Croatia	43.589	16.648	M	Balkans_Neolithic	.	MathiesonNature2018
aEUE_2_I4088	I4088	51638	4331-4076 calBCE (5380±25 BP, PSUAMS-1832)	Urziceni	Romania	47.7253	22.4406	F	Balkans_Chalcolithic	.	MathiesonNature2018
aEUE_2_I4089	I4089	56958	3761-3645 calBCE (4915±25 BP, PSUAMS-1746)	Urziceni	Romania	47.7253	22.4406	M	Balkans_Chalcolithic	.	MathiesonNature2018
aEUE_2_I4110	I4110	43054	3634-3377 calBCE (4725±25 BP, UCIAMS-186349)	Dereivka	Ukraine	48.9142	33.7649	F	Ukraine_Eneolithic	.	MathiesonNature2018
aEUE_2_I4111	I4111	53691	4722-4548 calBCE (5795±35 BP, PSUAMS-1910)	Dereivka I	Ukraine	48.9142	33.7649	F	Ukraine_N	Ref	MathiesonNature2018
aEUE_2_I4114	I4114	42960	5473-5329 calBCE (6420±35 BP, PSUAMS-1911)	Dereivka I	Ukraine	48.9142	33.7649	M	Ukraine_N	Ref	MathiesonNature2018
aEUE_2_I4582	I4582	68258	7021-6473 calBCE [7812±69 BP, freshwater reservoir correction using Method 1 of Cook et al. 2002 using ORAU _15N value for 8302±32 BP which is a weighted average of (8305±50 BP, OxA-31598), (8300±40 BP, PSUAMS-1749), (8335±45 BP, PSUAMS-1904)]	Ostrovul Corbului	Romania	44.517	22.722	F	Iron_Gates_HG	Ref	MathiesonNature2018
aEUE_2_I4870	I4870	44531	7045-6535 calBCE (7870±78 BP, PSUAMS-2295 corrected for freshwater marine reservoir effect with Method 1 of Cook et al. 2002 with the modifications recommended by Cook et al. 2011)	Vlasac	Serbia	44.5337	22.0503	M	Iron_Gates_HG	Ref	MathiesonNature2018
aEUE_2_I4871	I4871	37357	7100-5900 BCE	Vlasac	Serbia	44.5337	22.0503	F	Iron_Gates_HG	Ref	MathiesonNature2018
aEUE_2_I4873	I4873	59249	6006-5838 calBCE (7035±40 BP, OxA-16544)	Vlasac	Serbia	44.5337	22.0503	F	Iron_Gates_HG	Ref	MathiesonNature2018
aEUE_2_I4874	I4874	59335	6636-6476 calBCE (7725±40 BP, OxA-20702)	Vlasac	Serbia	44.5337	22.0503	F	Iron_Gates_HG	Ref	MathiesonNature2018
aEUE_2_I4875	I4875	60359	6615-6400 calBCE (7643±63 BP, PSUAMS-2380 corrected for freshwater marine reservoir effect with Method 1 of Cook et al. 2002 with the modifications recommended by Cook et al. 2011)	Vlasac	Serbia	44.5337	22.0503	F	Iron_Gates_HG	Ref	MathiesonNature2018
aEUE_2_I4876	I4876	59372	6635-6375 calBCE (7625±71 BP, PSUAMS-2381 corrected for freshwater marine reservoir effect with Method 1 of Cook et al. 2002 with the modifications recommended by Cook et al. 2011)	Vlasac	Serbia	44.5337	22.0503	F	Iron_Gates_HG	Ref	MathiesonNature2018
aEUE_2_I4877	I4877	60587	6645-6465 calBCE (7728±51 BP, PSUAMS-2382 corrected for freshwater marine reservoir effect with Method 1 of Cook et al. 2002 with the modifications recommended by Cook et al. 2011)	Vlasac	Serbia	44.5337	22.0503	F	Iron_Gates_HG	Ref	MathiesonNature2018
aEUE_2_I4878	I4878	59070	5995-5710 calBCE (6955±76 BP, PSUAMS-2383 corrected for freshwater marine reservoir effect with Method 1 of Cook et al. 2002 with the modifications recommended by Cook et al. 2011)	Vlasac	Serbia	44.5337	22.0503	M	Iron_Gates_HG	Ref	MathiesonNature2018
aEUE_2_I4880	I4880	59844	6000-5725 calBCE (6979±75 BP, PSUAMS-2384 corrected for freshwater marine reservoir effect with Method 1 of Cook et al. 2002 with the modifications recommended by Cook et al. 2011)	Vlasac	Serbia	44.5337	22.0503	M	Iron_Gates_HG	Ref	MathiesonNature2018
aEUE_2_I4881	I4881	60909	6570-6255 calBCE (7570±63 BP, PSUAMS-2385 corrected for freshwater marine reservoir effect with Method 1 of Cook et al. 2002 with the modifications recommended by Cook et al. 2011)	Vlasac	Serbia	44.5337	22.0503	M	Iron_Gates_HG	Ref	MathiesonNature2018
aEUE_2_I4882	I4882	61520	6200-5900 BCE	Vlasac	Serbia	44.53	22.05	M	Ignore	.	MathiesonNature2018
aEUE_2_I4914	I4914	59794	6355-5990 calBCE (7264±80 BP, OxA-16941, on Burial 20 - skull]	Hajduka Vodenica	Serbia	44.6403	22.3033	M	Iron_Gates_HG	Ref	MathiesonNature2018
aEUE_2_I4915	I4915	60336	6340-5990 calBCE (7260±76 BP, PSUAMS-2360 corrected for freshwater marine reservoir effect with Method 1 of Cook et al. 2002 with the modifications recommended by Cook et al. 2011)	Hajduka Vodenica	Serbia	44.6403	22.3033	M	Iron_Gates_HG	Ref	MathiesonNature2018
aEUE_2_I4916	I4916	58152	7035-6590 calBCE (7874±72 BP, PSUAMS-2369 corrected for freshwater marine reservoir effect with Method 1 of Cook et al. 2002 with the modifications recommended by Cook et al. 2011)	Hajduka Vodenica	Serbia	44.6403	22.3033	M	Iron_Gates_HG	Ref	MathiesonNature2018
aEUE_2_I4917	I4917	58119	6220-5995 calBCE (7209±57 BP, PSUAMS-2374 corrected for freshwater marine reservoir effect with Method 1 of Cook et al. 2002 with the modifications recommended by Cook et al. 2011)	Hajduka Vodenica	Serbia	44.6403	22.3033	F	Iron_Gates_HG	Ref	MathiesonNature2018
aEUE_2_I4918	I4918	60278	6000-5300 BCE	Saraorci-Jezava	Serbia	44.4864	21.0761	F	Balkans_Neolithic	.	MathiesonNature2018
aEUE_2_I5071	I5071	36588	5670-5571 calBCE (6720±20 BP, UCIAMS-174934)	Kargadur	Croatia	44.8235	13.6423	F	Balkans_Neolithic	.	MathiesonNature2018
aEUE_2_I5072	I5072	46308	5641-5560 calBCE (6685±20 BP, UCIAMS-174935)	Kargadur	Croatia	44.8235	13.6423	M	Balkans_Neolithic	.	MathiesonNature2018
aEUE_2_I5077	I5077	61380	5207-4945 calBCE (6110±25BP, PSUAMS-2691)	Osijek	Croatia	45.32	18.39	M	Balkans_Neolithic	.	MathiesonNature2018
aEUE_2_I5078	I5078	62063	4692-4546 calBCE (5770±25BP, PSUAMS-2615)	Osijek	Croatia	45.32	18.39	M	Balkans_Neolithic	.	MathiesonNature2018
aEUE_2_I5079	I5079	59825	3710-3360 calBCE (4700+/-90 BP; Beta-187421)	Radovanci	Croatia	45.44	17.56	F	Balkans_Chalcolithic	.	MathiesonNature2018
aEUE_2_I5232	I5232	60052	6061-5841 calBCE (7078±85 BP, AA-57769, corrected for Freshwater Reservoir Effect)	Padina	Serbia	44.5959	22.0106	M	Iron_Gates_HG_outlier	.	MathiesonNature2018
aEUE_2_I5233	I5233	60782	6224-5878 calBCE (7158±85 BP, AA-57770, corrected for Freshwater Reservoir Effect)	Padina	Serbia	44.5959	22.0106	F	Iron_Gates_HG	Ref	MathiesonNature2018
aEUE_2_I5234	I5234	52149	9500-6200 BCE	Padina	Serbia	44.5959	22.0106	F	Iron_Gates_HG	Ref	MathiesonNature2018
aEUE_2_I5235	I5235	60731	9221-8548 calBCE (9480±110 BP, AA-57771, corrected for Freshwater Reservoir Effect)	Padina	Serbia	44.5959	22.0106	M	Iron_Gates_HG	Ref	MathiesonNature2018
aEUE_2_I5236	I5236	60808	8290-7825 calBCE (8943±77 BP, BM-1146)	Padina	Serbia	44.5959	22.0106	M	Iron_Gates_HG	Ref	MathiesonNature2018
aEUE_2_I5237	I5237	60946	9500-6200 BCE	Padina	Serbia	44.5959	22.0106	M	Iron_Gates_HG	Ref	MathiesonNature2018
aEUE_2_I5238	I5238	60534	8265-7820 calBCE (8907±66 BP, PSUAMS-2407 corrected for freshwater marine reservoir effect with Method 1 of Cook et al. 2002 with the modifications recommended by Cook et al. 2011)	Padina	Serbia	44.5959	22.0106	F	Iron_Gates_HG	Ref	MathiesonNature2018
aEUE_2_I5239	I5239	59728	8535-8230 calBCE (9105±62 BP, PSUAMS-2375 corrected for freshwater marine reservoir effect with Method 1 of Cook et al. 2002 with the modifications recommended by Cook et al. 2011)	Padina	Serbia	44.5959	22.0106	F	Iron_Gates_HG	Ref	MathiesonNature2018
aEUE_2_I5240	I5240	59749	9140-8570 calBCE (9469±70 BP, PSUAMS-2377 corrected for freshwater marine reservoir effect with Method 1 of Cook et al. 2002 with the modifications recommended by Cook et al. 2011)	Padina	Serbia	44.5959	22.0106	M	Iron_Gates_HG	Ref	MathiesonNature2018
aEUE_2_I5241	I5241	60185	9297-9194 calBCE (9765±40 BP, PSUAMS-2378)	Padina	Serbia	44.5959	22.0106	F	Ignore	.	MathiesonNature2018
aEUE_2_I5242	I5242	61799	8805-8355 calBCE (9363±64 BP, PSUAMS-2408 corrected for freshwater marine reservoir effect with Method 1 of Cook et al. 2002 with the modifications recommended by Cook et al. 2011)	Padina	Serbia	44.5959	22.0106	F	Iron_Gates_HG	Ref	MathiesonNature2018
aEUE_2_I5244	I5244	59615	9115-8555 calBCE (9424±55 BP, PSUAMS-2376 corrected for freshwater marine reservoir effect with Method 1 of Cook et al. 2002 with the modifications recommended by Cook et al. 2011)	Padina	Serbia	44.5959	22.0106	F	Iron_Gates_HG	Ref	MathiesonNature2018
aEUE_2_I5401	I5401	33990	7076-6699 calBCE (8016±58 BP, OxA-13613, corrected for Freshwater Reservoir Effect)	Hajduka Vodenica	Serbia	44.6403	22.3033	M	Iron_Gates_HG	Ref	MathiesonNature2018
aEUE_2_I5402	I5402	59494	6361-6050 calBCE (7315±63 BP, OxA-16942, corrected for Freshwater Reservoir Effect)	Hajduka Vodenica	Serbia	44.6403	22.3033	M	Iron_Gates_HG	Ref	MathiesonNature2018
aEUE_2_I5407	I5407	62717	8300-7400 BCE	Lepenski Vir	Serbia	44.5529	22.0276	F	Iron_Gates_HG	Ref	MathiesonNature2018
aEUE_2_I5408	I5408	38324	6000-5000 BCE	Ostrovul Corbului	Romania	44.517	22.722	M	Iron_Gates_HG	.	MathiesonNature2018
aEUE_2_I5409	I5409	42905	9500-6200 BCE	Padina	Serbia	44.5959	22.0106	F	Iron_Gates_HG	.	MathiesonNature2018
aEUE_2_I5411	I5411	51804	7000-6300 BCE	Schela Cladovei	Romania	44.6297	22.6126	M	Iron_Gates_HG	Ref	MathiesonNature2018
aEUE_2_I5436	I5436	53727	7451-6698 calBCE	Schela Cladovei	Romania	44.6297	22.6126	F	Iron_Gates_HG	.	MathiesonNature2018
aEUE_2_I5772	I5772	32321	7100-5900 BCE	Vlasac	Serbia	44.5337	22.0503	M	Iron_Gates_HG	Ref	MathiesonNature2018
aEUE_2_I5876	I5876	34172	7040-6703 calBCE (7960±30 BP, PSUAMS-2811)	Dereivka	Ukraine	48.9142	33.7649	M	Ukraine_Mesolithic	.	MathiesonNature2018
aEUE_2_I6561	I6561	53441	4045-3974 calBCE (5215±20BP, PSUAMS-2832)	Alexandria	Ukraine	49.71	37.58	M	Ukraine_Eneolithic	.	MathiesonNature2018
aEUE_3_I2163	I2163	59972	1750-1625 calBCE (3400±30 BP, Beta-432796)	Merichleri, Kairyaka necropolis	Bulgaria	42.1322	25.4927	M	Balkans_BronzeAge	.	MathiesonNature2018
aEUE_3_I2165	I2165	62233	3020-2895 calBCE (4340±30 BP, Beta-432797)	Merichleri, Kairyaka necropolis	Bulgaria	42.1322	25.4927	M	Balkans_BronzeAge	.	MathiesonNature2018
aEUE_3_I2175	I2175	30817	3328-3015 calBCE (4445±35 BP, Ly-5515)	Smyadovo	Bulgaria	43.0578	26.9836	M	Balkans_BronzeAge	.	MathiesonNature2018
aEUE_3_I2176	I2176	45273	3338-3025 calBCE (4470±30 BP, Ly-5516)	Smyadovo	Bulgaria	43.0578	26.9836	M	Balkans_BronzeAge	.	MathiesonNature2018
aEUE_3_I2510	I2510	59678	2906-2710 calBCE (4235±25 BP, PSUAMS-1815)	Dzhulyunitsa	Bulgaria	43.1609	25.8834	M	Balkans_BronzeAge	.	MathiesonNature2018
aEUE_3_I2520	I2520	57780	3336-3028 calBCE (4470±25 BP, PSUAMS-1814)	Dzhulyunitsa	Bulgaria	43.1609	25.8834	M	Balkans_BronzeAge	.	MathiesonNature2018
aEUE_3_I3499	I3499	30593	2884-2666 calBCE (4176±28 BP, BRAMS-1304)	Beli Manastir-Popova zemlja	Croatia	45.76	18.57	M	Vucedol	.	MathiesonNature2018
aEUE_3_I4331	I4331	52600	1631-1521 calBCE (3305±20 BP, PSUAMS-2257)	Veliki Vanik	Croatia	43.194	17.344	M	Balkans_BronzeAge	.	MathiesonNature2018
aEUE_3_I4332	I4332	53909	1618-1513 calBCE (3290±20 BP, PSUAMS-2258)	Veliki Vanik	Croatia	43.194	17.344	F	Balkans_BronzeAge	.	MathiesonNature2018
aEUE_3_I5884	I5884	43191	2890-2696 calBCE (4195±20BP, PSUAMS-2828)	Dereivka	Ukraine	48.91	33.76	M	Ukraine_Eneolithic	.	MathiesonNature2018
aEUE_3_I6531	I6531	57496	2286–2038 calBCE (3755±35 BP, Poz-86947)	Dzielnica	Poland	50.23	18.22	M	Poland_BA	.	OlaldeNature2018
aEUE_3_I6537	I6537	38877	2290–2041 calBCE (3765±35 BP, Poz-54136)	Racibórz-Stara Wieś	Poland	50.11	18.21	M	Poland_BA	.	OlaldeNature2018
aEUE_3_I6579	I6579	58332	2335–2046 calBCE (3780±35 BP, Poz-75954)	Iwiny	Poland	51.04	17.07	F	Poland_BA	.	OlaldeNature2018
aEUE_3_ILK001	ILK001	65356	2899-2706 calBCE (4221±22 BP, MAMS-30072)	Ilyatka	Ukraine	49.56	27.69	M	Globular_Amphora	.	MathiesonNature2018
aEUE_3_ILK002	ILK002	67170	2890-2694 calBCE (4192±22 BP, MAMS-30073)	Ilyatka	Ukraine	49.56	27.69	M	Globular_Amphora	.	MathiesonNature2018
aEUE_3_ILK003	ILK003	64442	2900-2709 calBCE (4225±22 BP, MAMS-30074)	Ilyatka	Ukraine	49.56	27.69	F	Globular_Amphora	.	MathiesonNature2018
aEUE_3_RISE150.SG	RISE150.SG	46799	1885-1693 calBCE (3469±31 BP, Ua-42401)	Przeclawice	Poland	50.918	16.957	F	Unetice_EBA.SG	.	AllentoftNature2015
aEUE_3_RISE395.SG	RISE395.SG	62047	1960-1756 calBCE (3540±33 BP, OxA-30996)	Bol'shekaraganskii	Russia	52.637	59.536	F	Sintashta_MBA_RISE.SG	.	AllentoftNature2015
aEUE_4_I3313	I3313	58940	805-761 calBCE (2570±20 BP, PSUAMS-1831)	Jazinka Cave	Croatia	43.894	15.977	F	Balkans_BronzeAge	.	MathiesonNature2018
aEUE_5_I0247	I0247	67517	375-203 calBCE (2220±30 BP, Beta-392493)	Nadezhdinka, Volga Steppes, Samara	Russia	52.43	51.16	M	.	.	MathiesonNature2015
aEUE_5_I5769	I5769	52018	500-400 BCE	Dzhulyunitsa	Bulgaria	43.1609	25.8834	F	Balkans_IronAge	.	MathiesonNature2018
aEUN_2_I0011	I0011	46532	5721-5516 calBCE (6701±64 BP, Ua-42116)	Motala, Kanaljorden	Sweden	58.535	15.046	F	.	.	MathiesonNature2015
aEUN_2_I0012	I0012	57954	5714-5575 calBCE (6734±30 BP, Ua-51722)	Motala, Kanaljorden	Sweden	58.535	15.046	M	.	.	MathiesonNature2015
aEUN_2_I0014	I0014	55662	5877-5629 calBCE (6842±68 BP, Ua-42118)	Motala, Kanaljorden	Sweden	58.535	15.046	F	.	.	MathiesonNature2015
aEUN_2_I0015	I0015	44679	5964-5629 calBCE (6863±75 BP, Ua-42120)	Motala, Kanaljorden	Sweden	58.535	15.046	M	.	.	MathiesonNature2015
aEUN_2_I0017	I0017	67283	5721-5631 calBCE (6773±30 BP, Ua-51723)	Motala, Kanaljorden	Sweden	58.535	15.046	M	.	.	MathiesonNature2015
aEUN_2_I4432	I4432	54131	6075-5920 calBCE (7140±40 BP, PSUAMS-2230)	Zvejnieki	Latvia	56.2833	25.1333	M	Latvia_HG	Ref	MathiesonNature2018
aEUN_2_I4434	I4434	54035	5606-5385 calBCE (6530±35 BP, PSUAMS-2231)	Zvejnieki	Latvia	56.2833	25.1333	M	Latvia_HG	Ref	MathiesonNature2018
aEUN_2_I4435	I4435	54149	4146-3960 calBCE (5210±30 BP, PSUAMS-2232)	Zvejnieki	Latvia	56.2833	25.1333	F	Latvia_MN	.	MathiesonNature2018
aEUN_2_I4436	I4436	54350	4260-4050 calBCE (5335±30 BP, PSUAMS-2233)	Zvejnieki	Latvia	56.2833	25.1333	M	Latvia_MN	.	MathiesonNature2018
aEUN_2_I4437	I4437	54132	4329-4067 calBCE (5370±30 BP, PSUAMS-2234)	Zvejnieki	Latvia	56.2833	25.1333	F	Latvia_MN	.	MathiesonNature2018
aEUN_2_I4438	I4438	55042	5462-5220 calBCE (6335±35 BP, PSUAMS-2235)	Zvejnieki	Latvia	56.2833	25.1333	M	Latvia_HG	Ref	MathiesonNature2018
aEUN_2_I4439	I4439	55187	5763-5633 calBCE (6815±40 BP, PSUAMS-2236)	Zvejnieki	Latvia	56.2833	25.1333	M	Latvia_HG	Ref	MathiesonNature2018
aEUN_2_I4440	I4440	53163	5220-5039 calBCE (6180±30 BP, PSUAMS-2264)	Zvejnieki	Latvia	56.2833	25.1333	M	Latvia_HG	Ref	MathiesonNature2018
aEUN_2_I4441	I4441	54047	4837-4713 calBCE (5900±30 BP, PSUAMS-2265)	Zvejnieki	Latvia	56.2833	25.1333	M	Latvia_HG	Ref	MathiesonNature2018
aEUN_2_I4550	I4550	56277	6601-6476 calBCE (7715±25 BP, PSUAMS-2835)	Zvejnieki	Latvia	56.2833	25.1333	M	Latvia_HG	Ref	MathiesonNature2018
aEUN_2_I4551	I4551	51278	5775-5666 calBCE (6845±25 BP, PSUAMS-2836)	Zvejnieki	Latvia	56.2833	25.1333	M	Latvia_HG	Ref	MathiesonNature2018
aEUN_2_I4552	I4552	54988	5479-5374 calBCE (6460±25 BP, PSUAMS-2837)	Zvejnieki	Latvia	56.2833	25.1333	F	Latvia_HG	Ref	MathiesonNature2018
aEUN_2_I4553	I4553	37183	5482-5375 calBCE (6470±25 BP, PSUAMS-2838)	Zvejnieki	Latvia	56.2833	25.1333	M	Latvia_HG	Ref	MathiesonNature2018
aEUN_2_I4554	I4554	53306	4042-3956 calBCE (5180±30 BP, PSUAMS-2237)	Zvejnieki	Latvia	56.2833	25.1333	F	Latvia_MN	.	MathiesonNature2018
aEUN_2_I4595	I4595	58294	5728-5646 calBCE (6800±25 BP, PSUAMS-2683)	Zvejnieki	Latvia	56.2833	25.1333	F	Latvia_HG	Ref	MathiesonNature2018
aEUN_2_I4596	I4596	59998	6061-5990 calBCE (7150±25 BP, PSUAMS-2839)	Zvejnieki	Latvia	56.2833	25.1333	M	Latvia_HG	Ref	MathiesonNature2018
aEUN_2_I4627	I4627	49588	4251-3976 calBCE (5280±55 BP, Ua-3639)	Zvejnieki	Latvia	56.2833	25.1333	M	Latvia_MN	.	MathiesonNature2018
aEUN_2_I4628	I4628	52054	5302-4852 calBCE (6145±80 BP, Ua-19883)	Zvejnieki	Latvia	56.2833	25.1333	M	Latvia_HG	Ref	MathiesonNature2018
aEUN_2_I4630	I4630	55483	7465-7078 calBCE (8240±70 BP)	Zvejnieki	Latvia	56.2833	25.1333	M	Latvia_HG	Ref	MathiesonNature2018
aEUN_2_I4632	I4632	58345	6467-6249 calBCE (7525±60 BP, LuS-8220)	Zvejnieki	Latvia	56.2833	25.1333	F	Latvia_HG	Ref	MathiesonNature2018
aEUN_3_RISE00.SG	RISE00.SG	45669	2575-2349 calBCE (3969±32, UBA-29064)	Sope	Estonia	59.408	27.026	F	Corded_Ware_Estonia.SG	.	AllentoftNature2015
aEUN_3_RISE94.SG	RISE94.SG	43422	2621-2472 calBCE (4025±30 BP, OxA-29033)	Viby	Sweden	56.025	14.233	M	BattleAxe_Sweden.SG	.	AllentoftNature2015
aEUN_3_RISE97.SG	RISE97.SG	41167	2025-1885 calBCE (3590±29 BP, OxA-28986)	Fredriksberg	Sweden	55.557	13.059	F	Nordic_LN.SG	.	AllentoftNature2015
aEUN_3_RISE98.SG	RISE98.SG	77862	2275-2032 calBCE (3736±32 BP, OxA-28987)	L Beddinge	Sweden	55.381	13.445	M	Nordic_LN.SG	.	AllentoftNature2015
aEUS_1_ElMiron_d	ElMiron_d	47062	16880-16660 calBCE (15460±40 BP, MAMS-14585)	El Miron	Spain	43.26	-3.45	F	ElMiron	.	FuNature2016
aEUS_1_Villabruna	Villabruna	65840	12230-11830 calBCE (12140±70 BP, KIA-27004)	Villabruna	Italy	46.15	12.21	M	Villabruna	Ref	FuNature2016
aEUS_2_CB13.SG	CB13.SG	51838	5469-5327 calBCE (6410±30, Beta-384724)	Cova Bonica, Vallirana, Barcelona	Spain	41.37	1.89	F	Iberia_EN.SG	.	OlaldeMBE2015
aEUS_2_I0406	I0406	53862	3900-3600 BCE	La Mina	Spain	41.2522	-2.32622	M	.	.	MathiesonNature2015
aEUS_2_I0407	I0407	41192	3900-3600 BCE	La Mina	Spain	41.2522	-2.32622	F	.	.	MathiesonNature2015
aEUS_2_I0408	I0408	67356	3900-3600 BCE	La Mina	Spain	41.2522	-2.32622	F	.	.	MathiesonNature2015
aEUS_2_I0409	I0409	37516	5310-5218 calBCE (6280±25 BP, MAMS-16159)	Els Trocs	Spain	42.5	0.5	F	.	.	MathiesonNature2015
aEUS_2_I0410	I0410	38923	5295-5066 calBCE (6217±25 BP, MAMS-16161)	Els Trocs	Spain	42.5	0.5	M	.	.	MathiesonNature2015
aEUS_2_I0412	I0412	71479	5308-5080 calBCE (6249±28 BP, MAMS-16164)	Els Trocs	Spain	42.5	0.5	M	.	.	MathiesonNature2015
aEUS_2_I0413	I0413	47954	5302-5074 calBCE (6234±28 BP, MAMS-16166)	Els Trocs	Spain	42.5	0.5	F	.	.	MathiesonNature2015
aEUS_2_I0585	I0585	70155	5983-5747 calBCE (6980±50 BP, Beta-226472)	La Brana-Arintero, Leon	Spain	42.911	-5.3778	M	Iberia_HG	Ref	MathiesonNature2015 (1240k of same same sample with shotgun in Olalde2014)
aEUS_2_I2318	I2318	30182	4043-3947 calBCE (5170±30 BP, Poz-81125)	Franchthi Cave	Greece	37.4233	23.1322	F	Peloponnese_Neolithic	.	MathiesonNature2018
aEUS_2_I2937	I2937	35472	5479-5338 calBCE (6441±38 BP, OxA-22012)	Diros, Alepotrypa Cave	Greece	36.6383	22.3825	F	Peloponnese_Neolithic	.	LazaridisNature2017
aEUS_2_I3498	I3498	36700	5837-5659 calBCE (6850±40, Poz-90129)	Beli Manastir-Popova zemlja	Croatia	45.76	18.57	M	Balkans_Neolithic	.	MathiesonNature2018
aEUS_2_I3708	I3708	61869	5500-3700 BCE (based on other direct dates from the same site)	Diros, Alepotrypa Cave	Greece	36.6383	22.3825	F	Peloponnese_Neolithic	.	MathiesonNature2018
aEUS_2_I3709	I3709	64391	3990-3804 calBCE (5130±30 BP, UCIAMS-186358)	Diros, Alepotrypa Cave	Greece	36.6383	22.3825	F	Peloponnese_Neolithic	.	MathiesonNature2018
aEUS_2_I5427	I5427	56584	6005-5879 calBCE (7050±30BP, PSUAMS-2682)	Diros, Alepotrypa Cave	Greece	36.6383	22.3825	F	Peloponnese_Neolithic	.	MathiesonNature2018
aEUS_2_Klei10.SG	Klei10.SG	73234	4230-3995 calBCE (5559±22 BP, MAMS-23038)	Kletios	Greece	..	..	M	Greece_FN.SG	.	HofmanovaPNAS2016
aEUS_2_Matojo.SG	Matojo.SG	63001	3010-3879 calBCE (4300±30, Beta-368295)	El Portalon Cave, Sierra de Atapuerca	Spain	42.3525	-3.51833	M	C_Iberia_CA.SG	.	GuntherPNAS2015
aEUS_2_Pal7.SG	Pal7.SG	60214	4452-4350 calBCE (5559±29 BP, MAMS-23037)	Paliambela	Greece	..	..	F	Greece_LN.SG	.	HofmanovaPNAS2016
aEUS_2_Rev5.SG	Rev5.SG	51605	6438-6264 calBCE (7505±25 BP, MAMS-23036)	Revenia	Greece	..	..	F	Greece_EN.SG	.	HofmanovaPNAS2016
aEUS_3_ATP16.SG	ATP16.SG	57545	3261-2916 calBCE (4400±30, Beta-368289)	El Portalon Cave, Sierra de Atapuerca	Spain	42.3525	-3.51833	F	C_Iberia_CA.SG	.	GuntherPNAS2015
aEUS_3_ATP2.SG	ATP2.SG	81171	2899-2678 calBCE (4210±30, Beta-386394)	El Portalon Cave, Sierra de Atapuerca	Spain	42.3525	-3.51833	M	C_Iberia_CA.SG	.	GuntherPNAS2015
aEUS_3_ATP9.SG	ATP9.SG	30900	1750-1618 calBCE (3390±30, Beta-386395)	El Portalon Cave, Sierra de Atapuerca	Spain	42.3525	-3.51833	F	Iberia_BA_C.SG	.	GuntherPNAS2015
aEUS_3_I0070	I0070	46054	2400-1700 BCE	Lassithi, Crete	Greece	35.08	25.83	M	Minoan	.	LazaridisNature2017
aEUS_3_I0071	I0071	70662	2400-1700 BCE	Lassithi, Crete	Greece	35.08	25.83	F	Minoan	.	LazaridisNature2017
aEUS_3_I0073	I0073	47614	2400-1700 BCE	Lassithi, Crete	Greece	35.08	25.83	M	Minoan	.	LazaridisNature2017
aEUS_3_I0074	I0074	38307	2400-1700 BCE	Lassithi, Crete	Greece	35.08	25.83	F	Minoan	.	LazaridisNature2017
aEUS_3_I0459	I0459	39609	2600–2200 BCE (based on other direct dates from the same site)	Arroyal I, Burgos	Spain	42.4	-3.75	F	Beaker Iberia	.	OlaldeNature2018
aEUS_3_I0461	I0461	53769	2455–2201 calBCE (3837±25 BP, MAMS-14857)	Arroyal I, Burgos	Spain	42.4	-3.75	F	Beaker Iberia	.	OlaldeNature2018
aEUS_3_I0581	I0581	74457	2900-2679 calBCE (4210±30 BP, Beta-416455)	El Mirador Cave, Atapuerca, Burgos	Spain	42.3333	-3.5	M	C_Iberia_CA	.	MathiesonNature2015
aEUS_3_I1272	I1272	42839	2857-2496 calBCE (4080±30 BP, Beta-416456)	El Mirador Cave, Atapuerca, Burgos	Spain	42.3333	-3.5	F	.	.	MathiesonNature2015
aEUS_3_I1277	I1277	40247	2568-2346 calBCE (3950±30 BP, Beta-416457)	El Mirador Cave, Atapuerca, Burgos	Spain	42.3333	-3.5	M	.	.	MathiesonNature2015
aEUS_3_I1281	I1281	46273	2865-2575 calBCE (4110±30 BP, Beta-416458)	El Mirador Cave, Atapuerca, Burgos	Spain	42.3333	-3.5	F	.	.	MathiesonNature2015
aEUS_3_I1300	I1300	57881	2900-2346 BCE [2568-2346 calBCE (3950±30 BP, Beta-416457); 2857-2496 calBCE (4080±30 BP, Beta-416456); 2865-2575 calBCE (4110±30 BP, Beta-416458); 2900-2679 calBCE (4210±30 BP, Beta-416455); based on dates of other El Mirador samples)	El Mirador Cave, Atapuerca, Burgos	Spain	42.3333	-3.5	F	.	.	MathiesonNature2015
aEUS_3_I1303	I1303	33289	2900-2346 BCE [2568-2346 calBCE (3950±30 BP, Beta-416457); 2857-2496 calBCE (4080±30 BP, Beta-416456); 2865-2575 calBCE (4110±30 BP, Beta-416458); 2900-2679 calBCE (4210±30 BP, Beta-416455); based on dates of other El Mirador samples)	El Mirador Cave, Atapuerca, Burgos	Spain	42.3333	-3.5	M	.	.	MathiesonNature2015
aEUS_3_I1838	I1838	61421	3354-2943 calBCE (4470±50 BP, Poz-83429)	Las Yurdinas, Alava, Basque Country	Spain	42.63	-2.7	F	N_Iberia_CA	.	LipsonNature2017
aEUS_3_I1843	I1843	47573	3092-2877 calBCE [3092–2918 calBCE (4390±30 BP, Beta-301225), 3011-2877 calBCE (4290±30 BP, Beta-301226)]	Alto de la Huesera, Alava, Basque country	Spain	42.57	-2.57	F	N_Iberia_CA	.	LipsonNature2017
aEUS_3_I2477	I2477	57986	2200–1930 BCE	Via Guidorossi, Parma, Emilia Romagna	Italy	44.8	10.3333	F	Beaker Northern Italy	.	OlaldeNature2018
aEUS_3_I2478	I2478	45327	2194–1939 calBCE (3671±40 BP, LTL-5035A)	Via Guidorossi, Parma, Emilia Romagna	Italy	44.8	10.3333	M	Beaker Northern Italy	.	OlaldeNature2018
aEUS_3_I3269	I3269	48694	3350-2750 BCE [3022–2779 calBCE (4290±40 BP, Beta-137895); 3090-2900 calBCE (4360±40 BP, Beta-137896); 3310-2904 calBCE (4390±40 BP, Beta-148054) three dates of the whole stratigraphy of the site]	Las Yurdinas, Alava, Basque Country	Spain	42.63	-2.7	M	N_Iberia_CA	.	LipsonNature2017
aEUS_3_I3276	I3276	52605	3092-2918 calBCE (4390±30 BP, Beta-301225)	Alto de la Huesera, Alava, Basque country	Spain	42.57	-2.57	M	N_Iberia_CA	.	LipsonNature2017
aEUS_3_I4229	I4229	63360	2336–2063 calBCE [2288–2134 calBCE (3775±25 BP, PSUAMS-1750), 2295–2062 calBCE (3783±29 BP, OxA-33490), 2335–2134 calBCE (3790±30 BP, OxA-33491)]	Cova da Moura, Torres Vedras	Portugal	39.09	-9.25	M	Beaker Iberia	.	OlaldeNature2018
aEUS_3_I5665	I5665	35310	2280–1984 calBCE (3730±40 BP, Poz-49174)	Virgazal, Tablada de Rudrón, Burgos	Spain	42.725	-3.84454	M	Beaker Iberia	.	OlaldeNature2018
aEUS_3_I5838	I5838	51790	2900-2346 BCE [2568-2346 calBCE (395030 BP, Beta-416457); 2857-2496 calBCE (408030 BP, Beta-416456); 2865-2575 calBCE (411030 BP, Beta-416458); 2900-2679 calBCE (421030 BP, Beta-416455); based on dates of other El Mirador samples)	El Mirador Cave, Atapuerca, Burgos	Spain	42.3333	-3.5	M	C_Iberia_CA	.	LipsonNature2017
aEUS_3_I6623	I6623	45537	1956–1743 calBCE (3525±40 BP, Ua-35021)	Camino de las Yeseras, Madrid	Spain	40.439	-3.501	F	Beaker Iberia	.	OlaldeNature2018
aEUS_3_I9041	I9041	31432	1700_1200 BCE	Galatas, Apatheia, Peloponnese	Greece	37.5	23.45	M	Mtcenaean	.	LazaridisNature2017
aEUS_3_Iceman	Iceman	81664	3359-3105 BCE	Tisenjoch	Italy	46.78	10.83	M	Iceman	.	KellerNatureCommunications2012
aEUS_3_RISE489.SG	RISE489.SG	35036	2908-2578 calBCE (4185±70 BP, ETH-12188)	Remedello di Sotto	Italy	45.26	10.379	M	Remedello_CA.SG	.	AllentoftNature2015
aEUW_1_Bichon.SG	Bichon.SG	82348	11820-11610 calBCE (11855±50 BP, OxA-27763)	Grotte du Bichon	Switzerland	47.1	6.87	M	Bichon	.	JonesNatureCommunications2015
aEUW_1_GoyetQ116-1_published	GoyetQ116-1_published	57071	33210-32480 calBCE (30880+170-160 BP, GrA-46175)	Goyet	Belgium	50.26	4.28	M	GoyetQ116-1	.	FuNature2016
aEUW_2_I0025	I0025	62511	5500-4850 BCE	Viesenhaeuser Hof, Stuttgart-Muehlhausen	Germany	48.78	9.18	F	LBK_EN	Ref	MathiesonNature2015 (1240k of same same sample with 390k in HaakLazaridis2015)
aEUW_2_I0026	I0026	66379	5500-4850 BCE	Viesenhaeuser Hof, Stuttgart-Muehlhausen	Germany	48.78	9.18	F	LBK_EN	Ref	MathiesonNature2015 (1240k of same same sample with 390k in HaakLazaridis2015)
aEUW_2_I0046	I0046	64943	5211-4991 calBCE (6136±34 BP, MAMS-21479)	Halberstadt-Sonntagsfeld	Germany	51.8958	11.0467	F	LBK_EN	Ref	LipsonNature2017 added in to previously published data (MathiesonNature2015, which itself was more capture on sample with original 390k data in HaakLazaridis2015)
aEUW_2_I0048	I0048	30393	5210-5002 calBCE (6153±33 BP, MAMS-21482)	Halberstadt-Sonntagsfeld	Germany	51.8958	11.0467	M	LBK_EN	Ref	LipsonNature2017 added in to previously published data (MathiesonNature2015, which itself was more capture on sample with original 390k data in HaakLazaridis2015)
aEUW_2_I0054	I0054	72708	5222-5022 calBCE (6180±34 BP, MAMS-21485)	Unterwiederstedt	Germany	51.66	11.53	F	LBK_EN	Ref	MathiesonNature2015 (1240k of same same sample with 390k in HaakLazaridis2015)
aEUW_2_I0100	I0100	71787	5202-4852 calBCE (6080±32 BP, KIA-40341)	Halberstadt-Sonntagsfeld	Germany	51.8958	11.0467	F	LBK_EN	Ref	LipsonNature2017 new libraries added in to previously published data (MathiesonNature2015, which itself was more capture on sample with original 390k data in HaakLazaridis2015)
aEUW_2_I0659	I0659	41866	5211-4963 calBCE (6130±40 BP, KIA-40350)	Halberstadt-Sonntagsfeld	Germany	51.8958	11.0467	M	LBK_EN	Ref	LipsonNature2017 added in to previously published data (MathiesonNature2015, which itself was more capture on sample with original 390k data in HaakLazaridis2015)
aEUW_2_I0821	I0821	45757	5201-4850 calBCE (6076±34 BP, KIA-40348)	Halberstadt-Sonntagsfeld	Germany	51.8958	11.0467	M	LBK_EN	Ref	LipsonNature2017 added in to previously published data (MathiesonNature2015, which itself was more capture on sample with original 390k data in HaakLazaridis2015)
aEUW_2_I1550	I1550	36958	5500-4850 BCE	Halberstadt-Sonntagsfeld	Germany	51.8958	11.0467	F	LBK_EN	Ref	LipsonNature2017 added in to previously published data (MathiesonNature2015, which itself was more capture on sample with original 390k data in HaakLazaridis2015)
aEUW_2_I1563	I1563	69688	3704-3117 calBCE [3498-3117 calBCE (4580±30, KIA-28844, Bla5); 3704-3539 calBCE (4860±30, KIA-45011, Bla7); 3634-3378 calBCE (4730±25, KIA-45010, Bla13)]	Blatterhole Cave	Germany	51.3583	7.55111	F	Blatterhohle_MN	.	LipsonNature2017
aEUW_2_I1565	I1565	63169	4038-3532 calBCE [3786-3657 calBCE (4950±30, KIA-45006, Bla8); 3713-3642 calBCE (4905±25, KIA-45008, Bla9); 4038-3810 calBCE (5145±30, KIA-45007, Bla11); 3703-3532 calBCE (4845±35, KIA-37507, Bla24)]	Blatterhole Cave	Germany	51.3583	7.55111	M	Blatterhohle_MN	.	LipsonNature2017
aEUW_2_I1593	I1593	41253	3958-3344 calBCE [3512-3344 calBCE (4615±30, KIA-28845, Bla16); 3958-3773 calBCE (5055±35, KIA-37508, Bla27)]	Blatterhole Cave	Germany	51.3583	7.55111	M	Blatterhohle_MN	.	LipsonNature2017
aEUW_2_I2030	I2030	39284	5500-4850 BCE	Halberstadt-Sonntagsfeld	Germany	51.8958	11.0467	F	LBK_EN	Ref	LipsonNature2017
aEUW_2_I2036	I2036	34488	5500-4850 BCE	Halberstadt-Sonntagsfeld	Germany	51.8958	11.0467	F	LBK_EN	Ref	LipsonNature2017
aEUW_2_I2633	I2633	53792	3765–3641 calBCE (4911±32 BP, SUERC-68634)	Tulloch of Assery B, Highland, Scotland	Great Britain	58.53	-3.603	F	Scotland_N	.	OlaldeNature2018
aEUW_2_I2634	I2634	34337	3703–3534 calBCE (4851±34 BP, SUERC-68638)	Tulach an t'Sionnach, Highland, Scotland	Great Britain	58.54	-3.598	M	Scotland_N	.	OlaldeNature2018
aEUW_2_I2635	I2635	55264	3652–3389 calBCE (4796±37 BP, SUERC-68639)	Tulloch of Assery A, Highland, Scotland	Great Britain	58.53	-3.603	M	Scotland_N	.	OlaldeNature2018
aEUW_2_I2636	I2636	62769	3519–3361 calBCE (4651±33 BP, SUERC-68640)	Holm of Papa Westray North, Orkney, Scotland	Great Britain	59.35	-2.873	F	Scotland_N	.	OlaldeNature2018
aEUW_2_I2637	I2637	61281	3629–3370 calBCE (4697±33 BP, SUERC-68641)	Holm of Papa Westray North, Orkney, Scotland	Great Britain	59.35	-2.873	M	Scotland_N	.	OlaldeNature2018
aEUW_2_I2650	I2650	56144	3638–3380 calBCE (4754±36 BP, SUERC-68642)	Holm of Papa Westray North, Orkney, Scotland	Great Britain	59.35	-2.873	M	Scotland_N	.	OlaldeNature2018
aEUW_2_I2659	I2659	58701	3761–3643 calBCE (4914±27 BP, SUERC-68702)	Distillery Cave, Oban, Argyll and Bute, Scotland	Great Britain	56.41	-5.471	F	Scotland_N	.	OlaldeNature2018
aEUW_2_I2660	I2660	59682	3513–3352 calBCE (4631±29 BP, SUERC-68703)	Distillery Cave, Oban, Argyll and Bute, Scotland	Great Britain	56.41	-5.471	M	Scotland_N	.	OlaldeNature2018
aEUW_2_I2691	I2691	57241	3700–3639 calBCE (4881±25 BP, SUERC-68704)	Distillery Cave, Oban, Argyll and Bute, Scotland	Great Britain	56.41	-5.471	M	Scotland_N	.	OlaldeNature2018
aEUW_2_I2988	I2988	58895	3516–3361 calBCE (4645±29 BP, SUERC-68711)	Clachaig, Arran, North Ayrshire, Scotland	Great Britain	55.4	-5.2	F	Scotland_N	.	OlaldeNature2018
aEUW_2_I3041	I3041	48996	3942–3037 BCE	Raschoille Cave, Oban, Argyll and Bute, Scotland	Great Britain	56.4	-5.478	M	Scotland_N	.	OlaldeNature2018
aEUW_2_I3068	I3068	43283	3692–3522 calBCE (4820±34 BP, UBA-29003)	Carsington Pasture Cave, Brassington, Derbyshire, England	Great Britain	53.0798	-1.64094	M	England_N	.	OlaldeNature2018
aEUW_2_I3133	I3133	58320	3631–3377 calBCE (4725±20 BP, PSUAMS-2154)	Raschoille Cave, Oban, Argyll and Bute, Scotland	Great Britain	56.4033	-5.47806	M	Scotland_N	.	OlaldeNature2018
aEUW_2_I3134	I3134	58556	3633–3377 calBCE (4730±25 BP, PSUAMS-2155)	Raschoille Cave, Oban, Argyll and Bute, Scotland	Great Britain	56.4033	-5.47806	M	Scotland_N	.	OlaldeNature2018
aEUW_2_I3135	I3135	57363	3640–3383 calBCE (4770±30 BP, PSUAMS-2068)	Raschoille Cave, Oban, Argyll and Bute, Scotland	Great Britain	56.4033	-5.47806	M	Scotland_N	.	OlaldeNature2018
aEUW_2_I3136	I3136	58668	3520–3365 calBCE (4665±30 BP, PSUAMS-2069)	Raschoille Cave, Oban, Argyll and Bute, Scotland	Great Britain	56.4033	-5.47806	F	Scotland_N	.	OlaldeNature2018
aEUW_2_I4303	I4303	54558	4778–4586 calBCE (5820±30 BP, PSUAMS-2260)	Clos de Roque, Saint Maximin-la-Sainte-Baume	France	43.457	5.863	M	France_MLN	.	OlaldeNature2018
aEUW_2_I4304	I4304	60162	4787–4589 calBCE (5830±35 BP, PSUAMS-2226)	Clos de Roque, Saint Maximin-la-Sainte-Baume	France	43.457	5.863	M	France_MLN	.	OlaldeNature2018
aEUW_2_I4305	I4305	57600	4825–4616 calBCE (5860±35 BP, PSUAMS-2225)	Clos de Roque, Saint Maximin-la-Sainte-Baume	France	43.457	5.863	F	France_MLN	.	OlaldeNature2018
aEUW_2_I5069	I5069	62349	5500-4775 BCE	Kleinhadersdorf Flur Marchleiten	Austria	48.6632	16.5897	F	LBK_EN	Ref	MathiesonNature2018
aEUW_2_I5070	I5070	62860	5500-4775 BCE	Schletz	Austria	48.5798	16.4693	M	LBK_EN	Ref	MathiesonNature2018
aEUW_2_I5204	I5204	61818	5500-4500 BCE	Schletz	Austria	48.5798	16.4693	M	LBK_EN	Ref	MathiesonNature2018
aEUW_2_I5205	I5205	61619	5500-4500 BCE	Schletz	Austria	48.5798	16.4693	F	LBK_EN	Ref	MathiesonNature2018
aEUW_2_I5206	I5206	59957	5500-4500 BCE	Schletz	Austria	48.5798	16.4693	F	LBK_EN	Ref	MathiesonNature2018
aEUW_2_I5207	I5207	66817	5500-4500 BCE	Schletz	Austria	48.5798	16.4693	M	LBK_EN	Ref	MathiesonNature2018
aEUW_2_I5208	I5208	66391	5500-4500 BCE	Schletz	Austria	48.5798	16.4693	F	LBK_EN	Ref	MathiesonNature2018
aEUW_2_I5359	I5359	38615	3800–3600 BCE	Tinkinswood, Cardiff, Glamorgan, Wales	Great Britain	51.4514	-3.30787	M	Wales_N	.	OlaldeNature2018
aEUW_2_I5366	I5366	42194	3643–3383 calBCE (4775±34 BP, OxA-34470)	Cissbury Flint Mine, Worthing, West Sussex, England	Great Britain	50.8602	-0.383284	F	England_N	.	OlaldeNature2018
aEUW_2_I6750	I6750	30763	3755–3660 BCE	Fussell's Lodge, Salisbury, Wiltshire, England	Great Britain	51.0528	-1.4338	M	England_N	.	OlaldeNature2018
aEUW_2_I6751	I6751	53153	3755–3660 BCE	Fussell's Lodge, Salisbury, Wiltshire, England	Great Britain	51.0528	-1.4338	F	England_N	.	OlaldeNature2018
aEUW_2_I6759	I6759	56109	3650–3522 BCE	Lesser Kelco Cave, Giggleswick Scar, North Yorkshire, England	Great Britain	54.0744	-2.28728	M	England_N	.	OlaldeNature2018
aEUW_2_I6761	I6761	39778	3650–3400 BCE	Whitehawk, Brighton, Sussex, England	Great Britain	50.829	-0.112825	F	England_N	.	OlaldeNature2018
aEUW_2_I6762	I6762	44280	4000–3300 BCE	Upper Swell, Chipping Norton, Gloucestershire, England	Great Britain	51.5611	-1.44592	M	England_N	.	OlaldeNature2018
aEUW_2_Loschbour_published.DG	Loschbour_published.DG	81756	6210-5990 calBCE (7205±50 BP, OxA-7738)	Echternach	Luxembourg	49.81	6.4	M	WHG	.	LazaridisNature2014
aEUW_2_Stuttgart	Stuttgart	81374	5310-5070 calBCE (6246±30 BP, MAMS-24635)	Viesenhaeuser Hof, Stuttgart-Muehlhausen	Germany	48.78	9.18	F	.	.	LazaridisNature2014
aEUW_3_bally.SG	bally.SG	82557	3343-3020 calBCE (4465±38 BP, UBA-7059)	Ballynahatty, County Down	Ireland	54.5422	-5.95667	F	Ireland_MN	.	CassidyPNAS2016
aEUW_3_E09538	E09538	39739	2464–2210 calBCE (3870±30 BP, MAMS-29075)	Unterer Talweg 58-62, Augsburg, Bavaria	Germany	48.32	10.89	M	Beaker Central Europe	.	OlaldeNature2018
aEUW_3_E09569	E09569	59114	2396–2148 calBCE (3819±24 BP, MAMS-18949)	Unterer Talweg 85, Augsburg, Bavaria	Germany	48.32	10.89	M	Beaker Central Europe	.	OlaldeNature2018
aEUW_3_I0047	I0047	60292	2111-1891 calBCE (3612±30 BP, MAMS-21481)	Halberstadt-Sonntagsfeld	Germany	51.89	11.04	F	.	.	MathiesonNature2015
aEUW_3_I0049	I0049	38815	2464-2210 calBCE (3867±35 BP, MAMS-21489)	Esperstedt	Germany	51.42	11.68	F	.	.	MathiesonNature2015
aEUW_3_I0059	I0059	54294	2337-2138 calBCE (3796±30 BP, MAMS-21486)	Benzingerode-Heimburg	Germany	51.82	10.91	F	.	.	MathiesonNature2015
aEUW_3_I0103	I0103	76737	2578-2468 calBCE (4000±31 BP, MAMS-21488)	Esperstedt	Germany	51.42	11.68	F	.	.	MathiesonNature2015
aEUW_3_I0104	I0104	70495	2559-2296 calBCE (3927±37 BP, MAMS-21487)	Esperstedt	Germany	51.42	11.68	M	.	.	MathiesonNature2015
aEUW_3_I0108	I0108	54660	2575-2299 calBCE (3953±47 BP, Er-8710)	Rothenschirmbach	Germany	51.45	11.54	F	.	.	MathiesonNature2015
aEUW_3_I0111	I0111	40523	2475-2204 calBCE (3881±50 BP, Er-8712)	Rothenschirmbach	Germany	51.45	11.54	F	.	.	MathiesonNature2015
aEUW_3_I0112	I0112	70808	2457-2142 calBCE (3820±42 BP, Er-7038)	Quedlinburg XII	Germany	51.79	11.14	F	.	.	MathiesonNature2015
aEUW_3_I0113	I0113	43502	2346-2033 calBCE (3773±47 BP, Er-7283)	Quedlinburg XII	Germany	51.79	11.14	F	.	.	MathiesonNature2015
aEUW_3_I0114	I0114	52931	2138-1952 calBCE (MAMS 21493)	Esperstedt	Germany	51.42	11.68	M	Central_LNBA_1d_rel_I0117	.	Haak,LazaridisNature 2015
aEUW_3_I0116	I0116	46855	2134-1939 calBCE (3650±32 BP, MAMS-21495)	Esperstedt	Germany	51.42	11.68	M	.	.	MathiesonNature2015
aEUW_3_I0117	I0117	62926	2272-2039 calBCE (3743±25 BP, MAMS-21496)	Esperstedt	Germany	51.42	11.68	F	.	.	MathiesonNature2015
aEUW_3_I0118	I0118	77091	2471-2246 calBCE (3892±32 BP, MAMS-21492)	Alberstedt	Germany	51.45	11.63	F	.	.	MathiesonNature2015
aEUW_3_I0164	I0164	62684	2023-1894 calBCE (3599±25 BP, MAMS-21497)	Quedlinburg VIII	Germany	51.79	11.14	F	.	.	MathiesonNature2015
aEUW_3_I0172	I0172	73109	3360-3086 calBCE (Er-8699)	Esperstedt	Germany	51.42	11.68	M	.	.	MathiesonNature2015
aEUW_3_I1381	I1381	50415	2400–1900 BCE	Mondelange, PAC de la Sente, Moselle	France	49.153	6.102	M	Beaker Central Europe	.	OlaldeNature2018
aEUW_3_I1382	I1382	44149	2434–2135 calBCE (3805±35 BP, GrA-4468)	Mondelange, PAC de la Sente, Moselle	France	49.153	6.102	M	Beaker Central Europe	.	OlaldeNature2018
aEUW_3_I1390	I1390	32879	2480–2210 calBCE [2480–2288 calBCE (3910±35 BP, Poz-41227); 2467–2210 calBCE (3875±35 BP, Poz-41226)]	Sierentz, Les Villas d'Aurele, Haut-Rhin	France	47.65	7.45	M	Beaker Central Europe	.	OlaldeNature2018
aEUW_3_I1392	I1392	47087	2833–2475 calBCE (4047±29 BP, MAMS-25935)	Hégenheim Necropole, Haut-Rhin	France	47.56	7.52	F	Beaker Central Europe	.	OlaldeNature2018
aEUW_3_I1532	I1532	33681	2500-2050 BCE	Esperstedt	Germany	51.42	11.68	M	.	.	MathiesonNature2015
aEUW_3_I1549	I1549	58001	2500-2050 BCE	Benzingerode-Heimburg	Germany	51.82	10.91	F	.	.	MathiesonNature2015
aEUW_3_I1767	I1767	53002	2200–1979 calBCE (3705±35 BP, OxA-8651)	Windmill Fields, Stockton-on-Tees, North Yorkshire,England	Great Britain	54.5228	-1.30813	M	Beaker Britain	.	OlaldeNature2018
aEUW_3_I1770	I1770	35545	2400–1600 BCE	Staxton Beacon, Staxton,England	Great Britain	54.2019	-0.434355	F	Beaker Britain	.	OlaldeNature2018
aEUW_3_I2417	I2417	60228	2500–2140 BCE (based on associated dates in same context especially 23535_25004)	Amesbury Down, Wiltshire, England	Great Britain	51.16	-1.77	M	Beaker Britain	.	OlaldeNature2018
aEUW_3_I2418	I2418	48923	2455–2200 calBCE (3836±25 BP, NZA-32788)	Amesbury Down, Wiltshire, England	Great Britain	51.16	-1.77	F	Beaker Britain	.	OlaldeNature2018
aEUW_3_I2443	I2443	66085	2284–2028 calBCE (3740±40 BP, OxA-8868)	Yarnton, Oxfordshire, England	Great Britain	51.7957	-1.31989	F	Beaker Britain	.	OlaldeNature2018
aEUW_3_I2445	I2445	62094	2396–1929 calBCE [2136–1929 calBCE (3650±35 BP, Poz-83407), 2396–2042 calBCE (3785±40BP, OxA-8806)]	Yarnton, Oxfordshire, England	Great Britain	51.7957	-1.31989	M	Beaker Britain	.	OlaldeNature2018
aEUW_3_I2447	I2447	66132	2115–1910 calBCE (3625±25 BP, PSUAMS-2336)	Yarnton, Oxfordshire, England	Great Britain	51.7957	-1.31989	M	Beaker Britain	.	OlaldeNature2018
aEUW_3_I2450	I2450	66891	2461–2146 [2456–2207 calBCE (3841±40 BP, NZA-15865), 2461–2146 calBCE (3834±45 BP, NZA-15866)]	Abingdon Spring Road cemetery, Oxfordshire, England	Great Britain	51.68	-1.297	F	Beaker Britain	.	OlaldeNature2018
aEUW_3_I2452	I2452	66107	2276–1980 calBCE [2276–2029 calBCE (3735±35 BP, Poz-83405); 2198–1980 calBCE (3700±30 BP, Beta-444979)]	Dairy Farm, Willington, England	Great Britain	52.15	-0.38	M	Beaker Britain	.	OlaldeNature2018
aEUW_3_I2453	I2453	44672	2288–2040 calBCE (3760±35 BP, Poz-83404)	West Deeping, Lincolnshire, England	Great Britain	52.67	-0.35	M	Beaker Britain	.	OlaldeNature2018
aEUW_3_I2454	I2454	60637	2198–1983 calBCE (3703±28 BP, OxA-24595)	Over Narrows, Needingworth Quarry, England	Great Britain	52.34	0.03	F	Beaker Britain	.	OlaldeNature2018
aEUW_3_I2457	I2457	52194	2467–2030 calBCE [2467–2290 calBCE (3890±30 BP, SUERC-36210), 2199–2030 calBCE (3717±28 BP, SUERC-69975)]	Amesbury Down, Wiltshire, England	Great Britain	51.16	-1.77	M	England_CA_EBA	.	OlaldeNature2018
aEUW_3_I2458	I2458	60151	1492–1287 calBCE (3122±34 BP, SUERC-49182)	Amesbury Down, Wiltshire, England	Great Britain	51.16	-1.77	F	England_MBA	.	OlaldeNature2018
aEUW_3_I2459	I2459	38401	2455–2150 calBCE (3829±30 BP, SUERC-54823)	Amesbury Down, Wiltshire, England	Great Britain	51.16	-1.77	F	Beaker Britain	.	OlaldeNature2018
aEUW_3_I2461	I2461	57134	2500–2140 BCE (based on associated dates in same context)	Porton Down, Wiltshire, England	Great Britain	51.13	-1.69	F	England_CA_EBA	.	OlaldeNature2018
aEUW_3_I2462	I2462	60579	2128–1891 calBCE (3625±35 BP, SUERC-40718)	East Kent Access (Phase II), Thanet, Kent, England	Great Britain	51.33	1.36	F	England_CA_EBA	.	OlaldeNature2018
aEUW_3_I2566	I2566	35086	2204–2035 calBCE (3734±25 BP, NZA-32490)	Amesbury Down, Wiltshire, England	Great Britain	51.16	-1.77	M	Beaker Britain	.	OlaldeNature2018
aEUW_3_I2567	I2567	42749	2275–1884 calBCE [2130–1883 calBCE (3615±40 BP, SUERC-4072); 2274–2023 calBCE (3725±35 BP, SUERC-4083)]	Dryburn Bridge, East Lothian, Scotland	Great Britain	55.97	-2.444	M	Scotland_CA_EBA	.	OlaldeNature2018
aEUW_3_I2568	I2568	41383	2286–2038 calBCE (3755±35 BP, SUERC-4078)	Dryburn Bridge, East Lothian, Scotland	Great Britain	55.97	-2.444	M	Beaker Britain	.	OlaldeNature2018
aEUW_3_I2573	I2573	45511	1500–1301 calBCE (3144±37 BP, OxA-16486)	Longniddry, Evergreen House, Coast Road, East Lothian, Scotland	Great Britain	55.98	-2.896	F	Scotland_MBA	.	OlaldeNature2018
aEUW_3_I2596	I2596	37900	2273–2034 calBCE (3739±30 BP, NZA-32484)	Amesbury Down, Wiltshire, England	Great Britain	51.16	-1.77	M	England_CA_EBA	.	OlaldeNature2018
aEUW_3_I2597	I2597	59835	2269–2033 calBCE (3735±30 BP, SUERC-34539)	Amesbury Down, Wiltshire, England	Great Britain	51.16	-1.77	M	England_CA_EBA	.	OlaldeNature2018
aEUW_3_I2600	I2600	38312	2133–1937 calBCE (3646±27 BP, SUERC-43374)	Porton Down, Wiltshire, England	Great Britain	51.13	-1.69	F	England_CA_EBA	.	OlaldeNature2018
aEUW_3_I2601	I2601	36617	1955–1750 calBCE (3535±35 BP, SUERC-40713)	East Kent Access (Phase II), Thanet, Kent, England	Great Britain	51.33	1.36	F	England_CA_EBA	.	OlaldeNature2018
aEUW_3_I2602	I2602	46413	1892–1699 calBCE (3490±30 BP, SUERC-40290)	East Kent Access (Phase II), Thanet, Kent, England	Great Britain	51.33	1.36	M	England_CA_EBA	.	OlaldeNature2018
aEUW_3_I2604	I2604	56255	2265–2031 calBCE (3730±30 BP, SUERC-26241)	Barton Stacey, Hampshire, England	Great Britain	51.15	-1.36	F	England_CA_EBA	.	OlaldeNature2018
aEUW_3_I2605	I2605	45134	3631–2944 calBCE [3631–3372 calBCE (4710±35 BP, Poz-83483), 3368–2944 calBCE (4500±60 BP, BM-3173)]	Eton Rowing Course, Buckinghamshire, England	Great Britain	51.4928	-0.665402	F	England_N	.	OlaldeNature2018
aEUW_3_I2606	I2606	49414	3330–2900 BCE	Eton Rowing Course, Buckinghamshire, England	Great Britain	51.4928	-0.665402	M	England_N	.	OlaldeNature2018
aEUW_3_I2618	I2618	46362	2134–1950 calBCE (3660±28 BP, OxA-26254)	Reaverhill, Barrasford, Northumberland, England	Great Britain	55.058	-2.147	M	England_CA_EBA	.	OlaldeNature2018
aEUW_3_I2630	I2630	67662	2580–2463 calBCE (3999±32 BP, SUERC-68632)	Isbister, Orkney, Scotland	Great Britain	58.74	-2.916	M	Scotland_N	.	OlaldeNature2018
aEUW_3_I2631	I2631	63145	3097–2906 calBCE (4384±36 BP, SUERC-68633)	Quoyness, Orkney, Scotland	Great Britain	59.23	-2.568	M	Scotland_N	.	OlaldeNature2018
aEUW_3_I2639	I2639	42852	1600–1430 calBCE (3225±25 BP, NZA-32497)	Amesbury Down, Wiltshire, England	Great Britain	51.16	-1.77	F	England_MBA	.	OlaldeNature2018
aEUW_3_I2651	I2651	56840	3360–3098 calBCE (4525±36 BP, SUERC-68643)	Holm of Papa Westray North, Orkney, Scotland	Great Britain	59.35	-2.873	F	Scotland_N	.	OlaldeNature2018
aEUW_3_I2653	I2653	41859	1500–1300 BCE	Longniddry, Evergreen House, Coast Road, East Lothian, Scotland	Great Britain	55.98	-2.896	M	Scotland_MBA	.	OlaldeNature2018
aEUW_3_I2654	I2654	38307	1500–1300 BCE	Longniddry, Evergreen House, Coast Road, East Lothian, Scotland	Great Britain	55.98	-2.896	F	Scotland_MBA	.	OlaldeNature2018
aEUW_3_I2655	I2655	60647	1441–1272 calBCE (3105±35 BP, SUERC-9172)	Pabay Mor, Lewis, Western Isles, Scotland	Great Britain	58.23	-6.935	M	Scotland_MBA	.	OlaldeNature2018
aEUW_3_I2932	I2932	57192	2570–2347 calBCE (3962±29 BP, SUERC-68721)	Isbister, Orkney, Scotland	Great Britain	58.74	-2.916	M	Scotland_N	.	OlaldeNature2018
aEUW_3_I2933	I2933	53306	3010–2885 calBCE (4309±29 BP, SUERC-68722)	Isbister, Orkney, Scotland	Great Britain	58.74	-2.916	M	Scotland_N	.	OlaldeNature2018
aEUW_3_I2934	I2934	55047	3338–3022 calBCE (4466±33 BP, SUERC-69071)	Isbister, Orkney, Scotland	Great Britain	58.74	-2.916	F	Scotland_N	.	OlaldeNature2018
aEUW_3_I2935	I2935	58419	3335–3011 calBCE (4451±29 BP, SUERC-68723)	Isbister, Orkney, Scotland	Great Britain	58.74	-2.916	M	Scotland_N	.	OlaldeNature2018
aEUW_3_I2977	I2977	57008	3008–2763 calBCE (4275±33 BP, SUERC-69072)	Isbister, Orkney, Scotland	Great Britain	58.74	-2.916	M	Scotland_N	.	OlaldeNature2018
aEUW_3_I2978	I2978	58096	3335–3023 calBCE (4464±29 BP, SUERC-68725)	Isbister, Orkney, Scotland	Great Britain	58.74	-2.916	M	Scotland_N	.	OlaldeNature2018
aEUW_3_I2979	I2979	57982	3333–2941 calBCE (4447±29 BP, SUERC-68726)	Isbister, Orkney, Scotland	Great Britain	58.74	-2.916	M	Scotland_N	.	OlaldeNature2018
aEUW_3_I2980	I2980	59340	3360–3101 calBCE (4530±33 BP, SUERC-69073)	Point of Cott, Orkney, Scotland	Great Britain	59.3101	-2.94071	F	Scotland_N	.	OlaldeNature2018
aEUW_3_I2981	I2981	58470	1950–1496 calBCE [1740–1496 calBCE (3320±50 BP, AA-51418); 1950-1702 calBCE (3520±40 BP, AA-43651)]	Stenchme, Lop Ness, Orkney, Scotland	Great Britain	59.281	-2.425	F	Scotland_CA_EBA	.	OlaldeNature2018
aEUW_3_I3082	I3082	50438	1498–1394 calBCE (3157±25 BP, NZA-34643)	Canada Farm, Sixpenny Handley, Dorset, England	Great Britain	50.9192	-2.01544	M	England_MBA	.	OlaldeNature2018
aEUW_3_I3085	I3085	53806	3338–3026 calBCE (4471±29 BP, SUERC-68724)	Isbister, Orkney, Scotland	Great Britain	58.74	-2.916	F	Scotland_N	.	OlaldeNature2018
aEUW_3_I3132	I3132	56177	2118–1887 calBCE (3614±33 BP, SUERC-69070)	Covesea Cave 2, Moray, Scotland	Great Britain	57.721	-3.3881	M	Scotland_CA_EBA	.	OlaldeNature2018
aEUW_3_I3138	I3138	60280	3263–2923 calBCE (4415±25 BP, PSUAMS-2156)	Raschoille Cave, Oban, Argyll and Bute, Scotland	Great Britain	56.4033	-5.47806	F	Scotland_N	.	OlaldeNature2018
aEUW_3_I3255	I3255	63708	2135–1949 calBCE (3661±31 BP, SUERC-49482)	Trumpington Meadows, Cambridge, England	Great Britain	52.17	0.1	F	Beaker Britain	.	OlaldeNature2018
aEUW_3_I3256	I3256	61224	2203–2029 calBCE (3722±31 BP, SUERC-49483)	Trumpington Meadows, Cambridge, England	Great Britain	52.17	0.1	M	Beaker Britain	.	OlaldeNature2018
aEUW_3_I3588	I3588	30553	2300–2150 BCE	Alburg-Lerchenhaid, Spedition Häring, Stkr. Straubing, Bavaria	Germany	48.8833	12.5332	M	Beaker Central Europe	.	OlaldeNature2018
aEUW_3_I3589	I3589	39099	2300–2150 BCE	Alburg-Lerchenhaid, Spedition Häring, Stkr. Straubing, Bavaria	Germany	48.8833	12.5332	M	Beaker Central Europe	.	OlaldeNature2018
aEUW_3_I3590	I3590	30588	2335–2140 calBCE (3802±26 BP, BRAMS-1217)	Alburg-Lerchenhaid, Spedition Häring, Stkr. Straubing, Bavaria	Germany	48.8833	12.5332	F	Beaker Central Europe	.	OlaldeNature2018
aEUW_3_I3594	I3594	45516	2300–2150 BCE	Alburg-Lerchenhaid, Spedition Häring, Stkr. Straubing, Bavaria	Germany	48.8833	12.5332	F	Beaker Central Europe	.	OlaldeNature2018
aEUW_3_I3601	I3601	48392	2300–2150 BCE	Alburg-Lerchenhaid, Spedition Häring, Stkr. Straubing, Bavaria	Germany	48.8833	12.5332	F	Beaker Central Europe	.	OlaldeNature2018
aEUW_3_I3874	I3874	48292	2200–2035 calBCE (3725±25 BP, PSUAMS-1835)	Villard, Lauzet-Ubaye	France	44.476	6.369	F	Beaker Southern France	.	OlaldeNature2018
aEUW_3_I3875	I3875	57548	2133–1946 calBCE (3655±25 BP, PSUAMS-1834)	Villard, Lauzet-Ubaye	France	44.476	6.369	M	Beaker Southern France	.	OlaldeNature2018
aEUW_3_I4068	I4068	33767	2131–1951 calBCE (3655±20 BP, PSUAMS-2318)	De Tuithoorn, Oostwoud, Noord-Holland	The Netherlands	52.7336	5.09618	M	Beaker The Netherlands	.	OlaldeNature2018
aEUW_3_I4069	I4069	51999	2188–1887 calBCE (3640±50 BP, GrA-6477)	De Tuithoorn, Oostwoud, Noord-Holland	The Netherlands	52.7336	5.09618	M	Beaker The Netherlands	.	OlaldeNature2018
aEUW_3_I4070	I4070	50232	1880–1657 calBCE (3440±40 BP, GrA-17225)	De Tuithoorn, Oostwoud, Noord-Holland	The Netherlands	52.7336	5.09618	M	Netherlands_BA	.	OlaldeNature2018
aEUW_3_I4071	I4071	57256	1883–1664 calBCE (3450±40 BP, GrA-17226)	De Tuithoorn, Oostwoud, Noord-Holland	The Netherlands	52.7336	5.09618	F	Netherlands_BA	.	OlaldeNature2018
aEUW_3_I4073	I4073	55026	2195–1905 calBCE (3660±50 BP, GrA-15598)	De Tuithoorn, Oostwoud, Noord-Holland	The Netherlands	52.7336	5.09618	M	Beaker The Netherlands	.	OlaldeNature2018
aEUW_3_I4074	I4074	56765	2278–1915 calBCE (3690±60 BP, GrA-15597)	De Tuithoorn, Oostwoud, Noord-Holland	The Netherlands	52.7336	5.09618	M	Beaker The Netherlands	.	OlaldeNature2018
aEUW_3_I4075	I4075	57109	2118–1937 calBCE (3635±20 BP, PSUAMS-2337)	De Tuithoorn, Oostwoud, Noord-Holland	The Netherlands	52.7336	5.09618	F	Beaker The Netherlands	.	OlaldeNature2018
aEUW_3_I4076	I4076	32079	1882–1750 calBCE (3490±20 BP, PSUAMS-2319)	De Tuithoorn, Oostwoud, Noord-Holland	The Netherlands	52.7336	5.09618	F	Beaker The Netherlands	.	OlaldeNature2018
aEUW_3_I4950	I4950	56168	2500–1800 BCE	Central Flying School, Upavon, Wiltshire, England	Great Britain	51.2899	-1.80723	M	Beaker Britain	.	OlaldeNature2018
aEUW_3_I5023	I5023	39019	2500–2000 BCE	Osterhofen-Altenmarkt, Bavaria	Germany	48.691	13.016	F	Beaker Central Europe	.	OlaldeNature2018
aEUW_3_I5367	I5367	55608	2467–2232 calBCE (3879±32 BP, OxA-14722)	Sorisdale, Coll, Argyll and Bute, Scotland	Great Britain	56.6809	-6.45982	F	Beaker Britain	.	OlaldeNature2018
aEUW_3_I5377	I5377	60532	1894–1694 calBCE (3485±33 BP, OxA-14731)	River Thames Skulls, Mortlake, London, England	Great Britain	51.4712	-0.266408	M	England_CA_EBA	.	OlaldeNature2018
aEUW_3_I5379	I5379	50940	2469–2296 calBCE (3900±30 BP, SUERC-32210)	Canada Farm, Sixpenny Handley, Dorset, England	Great Britain	50.9192	-2.01544	M	Beaker Britain	.	OlaldeNature2018
aEUW_3_I5385	I5385	40218	2455–2147 calBCE (3827±33 BP, SUERC-71005)	Achavanich, Wick, Highland, Scotland	Great Britain	58.3648	-3.40351	F	Beaker Britain	.	OlaldeNature2018
aEUW_3_I5471	I5471	45768	2266–2025 calBCE (3721±33 BP, OxA-13097)	Thurston Mains, Innerwick, East Lothian, Scotland	Great Britain	55.9473	-2.47072	F	Beaker Britain	.	OlaldeNature2018
aEUW_3_I5512	I5512	64025	2500–1800 BCE	Flying School, Netheravon, Wiltshire, England	Great Britain	51.24	-1.76	F	Beaker Britain	.	OlaldeNature2018
aEUW_3_I5513	I5513	59109	2500–1800 BCE	Nr. Ablington, Figheldean, England	Great Britain	51.22	-1.77	M	Beaker Britain	.	OlaldeNature2018
aEUW_3_I5519	I5519	52532	2500–2000 BCE	Augsburg Sportgelände, Augsburg, Bavaria	Germany	48.33	10.895	M	Beaker Central Europe	.	OlaldeNature2018
aEUW_3_I5521	I5521	49902	2500–2000 BCE	Augsburg Sportgelände, Augsburg, Bavaria	Germany	48.33	10.895	F	Beaker Central Europe	.	OlaldeNature2018
aEUW_3_I5523	I5523	39040	2500–2000 BCE	Landau an der Isar, Bavaria	Germany	48.663	12.707	F	Beaker Central Europe	.	OlaldeNature2018
aEUW_3_I5524	I5524	42255	2500–2000 BCE	Landau an der Isar, Bavaria	Germany	48.663	12.707	F	Beaker Central Europe	.	OlaldeNature2018
aEUW_3_I5525	I5525	57637	2500–2000 BCE	Landau an der Isar, Bavaria	Germany	48.663	12.707	F	Beaker Central Europe	.	OlaldeNature2018
aEUW_3_I5529	I5529	32721	2500–2000 BCE	Osterhofen-Altenmarkt, Bavaria	Germany	48.691	13.016	M	Beaker Central Europe	.	OlaldeNature2018
aEUW_3_I5531	I5531	44948	2500–2000 BCE	Weichering, Bavaria	Germany	48.7059	11.3254	F	Beaker Central Europe	.	OlaldeNature2018
aEUW_3_I5748	I5748	46108	2579–2233 calBCE (3945±55 BP, GrN-6650C)	De Tuithoorn, Oostwoud, Noord-Holland	The Netherlands	52.7336	5.09618	M	Beaker The Netherlands	.	OlaldeNature2018
aEUW_3_I5750	I5750	46460	2300–1900 BCE	De Tuithoorn, Oostwoud, Noord-Holland	The Netherlands	52.7336	5.09618	M	Beaker The Netherlands	.	OlaldeNature2018
aEUW_3_I5833	I5833	49070	2500–2000 BCE	Irlbach, County of Straubing-Bogen, Bavaria	Germany	48.841	12.75	M	Beaker Central Europe	.	OlaldeNature2018
aEUW_3_I5834	I5834	44591	2500–2000 BCE	Irlbach, County of Straubing-Bogen, Bavaria	Germany	48.841	12.75	F	Beaker Central Europe	.	OlaldeNature2018
aEUW_3_I5835	I5835	46043	2500–2000 BCE	Irlbach, County of Straubing-Bogen, Bavaria	Germany	48.841	12.75	M	Beaker Central Europe	.	OlaldeNature2018
aEUW_3_I5836	I5836	30079	2500–2000 BCE	Worms-Herrnsheim, Rhineland-Palatinate	Germany	49.6529	8.32768	F	Beaker Central Europe	.	OlaldeNature2018
aEUW_3_I6590	I6590	61109	2500–2000 BCE	Irlbach, County of Straubing-Bogen, Bavaria	Germany	48.841	12.75	F	Beaker Central Europe	.	OlaldeNature2018
aEUW_3_I6591	I6591	60483	2500–2000 BCE	Irlbach, County of Straubing-Bogen, Bavaria	Germany	48.841	12.75	F	Beaker Central Europe	.	OlaldeNature2018
aEUW_3_I6624	I6624	46183	2500–2000 BCE	Irlbach, County of Straubing-Bogen, Bavaria	Germany	48.841	12.75	F	Beaker Central Europe	.	OlaldeNature2018
aEUW_3_I6680	I6680	64502	1876–1625 calBCE (3420±38 BP, OxA-5555/6)	Low Hauxley, Northumberland, England	Great Britain	55.31	-1.55333	M	England_CA_EBA	.	OlaldeNature2018
aEUW_3_I6774	I6774	43361	2287–2044 calBCE (3760±30 BP, SUERC-74755)	Ditchling Road, Brighton, Sussex, England	Great Britain	50.8625	-0.121506	M	Beaker Britain	.	OlaldeNature2018
aEUW_3_I6775	I6775	48864	2400–2000 BCE	Wick Barrow, Stogursey, Somerset, England	Great Britain	51.1213	-3.07565	M	Beaker Britain	.	OlaldeNature2018
aEUW_3_I6777	I6777	56838	2500–1900 BCE	Wilsford Down, Wilsford-cum-Lake G.54	Great Britain	51.1471	-1.81253	M	Beaker Britain	.	OlaldeNature2018
aEUW_3_I6778	I6778	43053	2500–1900 BCE	Wilsford Down, Wilsford-cum-Lake G.52	Great Britain	51.1471	-1.81253	F	Beaker Britain	.	OlaldeNature2018
aEUW_3_I7554	I7554	57378	3366–3103 calBCE (4541±32 BP, SUERC-73433 )	Unstan, Orkney, Scotland	Great Britain	58.9865	-3.249	M	Scotland_N	.	OlaldeNature2018
aEUW_3_I7568	I7568	57050	1600–1300 BCE	Over Narrows, Needingworth Quarry, England	Great Britain	52.34	0.03	F	England_MBA	.	OlaldeNature2018
aEUW_3_I7570	I7570	56342	1735–1531 calBCE (3347±30 BP, SUERC-74471)	Baston and Langtoft, South Lincolnshire, England	Great Britain	52.6963	-0.34	M	England_MBA	.	OlaldeNature2018
aEUW_3_I7571	I7571	56085	1448–1259 calBCE (3100±40 BP, SUERC-28364)	Over Narrows, Needingworth Quarry, England	Great Britain	52.34	0.03	M	England_MBA	.	OlaldeNature2018
aEUW_3_I7572	I7572	47201	1510–1302 calBCE (3160±40 BP, SUERC-28365)	Over Narrows, Needingworth Quarry, England	Great Britain	52.34	0.03	M	England_MBA	.	OlaldeNature2018
aEUW_3_I7573	I7573	52497	1642–1507 calBCE (3306±27 BP, SUERC-44496)	Turners Yard, Fordham, Cambridgeshire, England	Great Britain	52.3106	0.386227	F	England_MBA	.	OlaldeNature2018
aEUW_3_I7574	I7574	58576	1406–1230 calBCE (3055±30 BP, SUERC-38250)	Clay Farm, Cambridgeshire, England	Great Britain	52.1784	0.122544	F	England_MBA	.	OlaldeNature2018
aEUW_3_I7577	I7577	56398	1386–1123 calBCE (3005±35 BP, SUERC-25499)	Biddenham Loop, Bedfordshire, England	Great Britain	52.1224	-0.511365	M	England_MBA	.	OlaldeNature2018
aEUW_3_I7579	I7579	56622	1496–1300 calBCE (3135±35 BP, SUERC-25532)	Biddenham Loop, Bedfordshire, England	Great Britain	52.1224	-0.511365	F	England_MBA	.	OlaldeNature2018
aEUW_3_I7626	I7626	56894	1395–1130 calBCE (3025±35 BP, SUERC-25533)	Biddenham Loop, Bedfordshire, England	Great Britain	52.1224	-0.511365	F	England_MBA	.	OlaldeNature2018
aEUW_3_I7627	I7627	58122	1410–1222 calBCE (3055±35 BP, SUERC-25538)	Biddenham Loop, Bedfordshire, England	Great Britain	52.1224	-0.511365	F	England_MBA	.	OlaldeNature2018
aEUW_3_I7635	I7635	35699	2193–1978 calBCE (3690±27 BP, BRAMS-1286)	Windmill Fields, Stockton-on-Tees, North Yorkshire, England	Great Britain	54.5228	-1.30813	F	England_CA_EBA	.	OlaldeNature2018
aEUW_3_I7638	I7638	43686	2286–1778 calBCE (3660±80 BP, OxA-4357)	Barrow Hills, Radley, Oxfordshire, England	Great Britain	51.4053	-1.15077	M	England_CA_EBA	.	OlaldeNature2018
aEUW_3_I7640	I7640	58295	1430–1282 calBCE (3100±30 BP, SUERC-28349)	Clay Farm, Cambridgeshire, England	Great Britain	52.1784	0.122544	M	England_MBA	.	OlaldeNature2018
aEUW_3_rath1.SG	rath1.SG	82543	2026-1885 calBCE (3591±29 BP, UBA-8707)	Rathlin Island, County Antrim	Ireland	55.2921	-6.19168	M	Ireland_BA	.	CassidyPNAS2016
aEUW_3_rath2.SG	rath2.SG	66610	2024-1741 calBCE (3539±54 BP, UBA-8705)	Rathlin Island, County Antrim	Ireland	55.2921	-6.19168	M	Ireland_BA	.	CassidyPNAS2016
aEUW_3_rath3.SG	rath3.SG	47701	1736-1534 calBCE (3354±28 BP, UBA-8706)	Rathlin Island, County Antrim	Ireland	55.2921	-6.19168	M	Ireland_BA	.	CassidyPNAS2016
aEUW_4_I0099	I0099	69929	1193-979 calBCE (2889±30 BP, MAMS-21484)	Halberstadt-Sonntagsfeld	Germany	51.89	11.04	M	.	.	MathiesonNature2015
aEUW_4_I2859	I2859	58931	910–809 calBCE (2714±29 BP, SUERC-68714)	Covesea Caves, Moray, Scotland	Great Britain	57.72	-3.388	M	Scotland_LBA	.	OlaldeNature2018
aEUW_4_I2860	I2860	60311	969–815 calBCE (2738±29 BP, SUERC-68715)	Covesea Cave 2, Moray, Scotland	Great Britain	57.721	-3.3881	M	Scotland_LBA	.	OlaldeNature2018
aEUW_4_I2861	I2861	45832	976–828 calBCE (2757±29 BP, SUERC-68716)	Covesea Cave 2, Moray, Scotland	Great Britain	57.721	-3.3881	F	Scotland_LBA	.	OlaldeNature2018
aEUW_4_I3130	I3130	60356	977–829 calBCE (2758±29 BP, SUERC-68713)	Covesea Caves, Moray, Scotland	Great Britain	57.72	-3.388	F	Scotland_LBA	.	OlaldeNature2018
aEUW_4_I7575	I7575	58315	1263–1043 calBCE (2950±35 BP, SUERC-25498)	Biddenham Loop, Bedfordshire, England	Great Britain	52.1224	-0.511365	M	England_MBA	.	OlaldeNature2018
aEUW_4_I7576	I7576	57065	1206–1003 calBCE (2900±30 BP, SUERC-26285)	Biddenham Loop, Bedfordshire, England	Great Britain	52.1224	-0.511365	M	England_MBA	.	OlaldeNature2018
aEUW_4_I7578	I7578	57431	1225–1013 calBCE (2930±35 BP, SUERC-25497)	Biddenham Loop, Bedfordshire, England	Great Britain	52.1224	-0.511365	F	England_MBA	.	OlaldeNature2018
aEUW_4_I7580	I7580	57026	1256–1018 calBCE (2935±35 BP, SUERC-25537)	Biddenham Loop, Bedfordshire, England	Great Britain	52.1224	-0.511365	F	England_MBA	.	OlaldeNature2018
aGOR_1_SATP.SG	SATP.SG	57344	11430-11180 calBCE (11415±50 BP, OxA-34632)	Satsurblia	Georgia	42.38	42.59	M	CHG	.	JonesNatureCommunications2015
aGOR_2_KK1.SG	KK1.SG	82504	7940-7600 calBCE [7938-7580 calBCE (8665±65 BP, RTT-5246); 7946-7612 calBCE (8745±40, OxA-28256)]	Kotias Klde	Georgia	42.28	43.28	M	CHG	.	JonesNatureCommunications2015
aIHR_2_I2323	I2323	33593	6060-5851 calBCE (7090±50 BP, Poz-81115)	Hajji Firuz	Iran	36.9944	45.4744	F	Hajji_Firuz_C	Iran / Turan	Narasimhan,PattersonBioRxiv2018
aIHR_2_I2327	I2327	35591	5900-5500 BCE	Hajji Firuz	Iran	36.9944	45.4744	M	Hajji_Firuz_C	Iran / Turan	Narasimhan,PattersonBioRxiv2018
aIHR_2_I4241	I4241	62537	6016-5899 calBCE (7080±30 BP, PSUAMS-2163)	Hajji Firuz	Iran	36.9944	45.4744	M	Hajji_Firuz_C	Iran / Turan	Narasimhan,PattersonBioRxiv2018
aIHR_2_I4349	I4349	66444	5887-5724 calBCE (6915±40 BP, PSUAMS-2126)	Hajji Firuz	Iran	36.9944	45.4744	M	Hajji_Firuz_C	Iran / Turan	Narasimhan,PattersonBioRxiv2018
aIHR_2_I4351	I4351	55090	6056-5894 calBCE (7100±45 BP, PSUAMS-2151)	Hajji Firuz	Iran	36.9944	45.4744	F	Hajji_Firuz_C	Iran / Turan	Narasimhan,PattersonBioRxiv2018
aIHR_3_I4243	I4243	64726	2465-2286 calBCE (3875±25 BP, PSUAMS-2113)	Hajji Firuz	Iran	36.9944	45.4744	F	Hajji_Firuz_BA	Ref	Narasimhan,PattersonBioRxiv2018
aIHR_4_F38.SG	F38.SG	71161	971-832 calBCE (2753±21 BP, MAMS-22352)	Tepe Hasanlu, Northen Zagros	Iran	..	..	M	Iran_IA.SG	.	BroushakiScience2016
aISR_3_S8725.E1.L1	S8725.E1.L1	46699	2800 BCE	Shahr-i Sokhta	Iran	30.6499	61.4003	M	Shahr_I_Sokhta_BA1	Iran / Turan	Narasimhan,PattersonBioRxiv2018
aISR_3_S8726.E1.L1	S8726.E1.L1	44582	3200-3000 BCE	Shahr-i Sokhta	Iran	30.6499	61.4003	M	Shahr_I_Sokhta_BA2	Iran / Turan	Narasimhan,PattersonBioRxiv2018
aISR_3_S8728.E1.L1	S8728.E1.L1	47641	2550-2450 BCE	Shahr-i Sokhta	Iran	30.6499	61.4003	M	Shahr_I_Sokhta_BA3	Iran / Turan	Narasimhan,PattersonBioRxiv2018
aITR_2_I2337	I2337	37570	3641-3519 calBCE (4780±30 BP, PSUAMS-1919)	Tepe Hissar	Iran	36.1544	54.3836	M	Tepe_Hissar_C	Iran / Turan	Narasimhan,PattersonBioRxiv2018
aITR_3_I2513	I2513	46722	2849-2492 calBCE (4070±25 BP, PSUAMS-2229)	Tepe Hissar	Iran	36.1544	54.3836	F	Tepe_Hissar_C	Iran / Turan	Narasimhan,PattersonBioRxiv2018
aITR_3_I2514	I2514	54047	2474-2307 calBCE (3915±25 BP, PSUAMS-1918)	Tepe Hissar	Iran	36.1544	54.3836	M	Tepe_Hissar_C	Iran / Turan	Narasimhan,PattersonBioRxiv2018
aITR_3_I2923	I2923	41385	2878-2636 calBCE (4160±25 BP, PSUAMS-1915)	Tepe Hissar	Iran	36.1544	54.3836	M	Tepe_Hissar_C	Iran / Turan	Narasimhan,PattersonBioRxiv2018
aITR_3_I2924	I2924	44311	2881-2666 calBCE (4170±25 BP, PSUAMS-2262)	Tepe Hissar	Iran	36.1544	54.3836	F	Tepe_Hissar_C	Iran / Turan	Narasimhan,PattersonBioRxiv2018
aITR_3_I2925	I2925	49006	2881-2666 calBCE (4170±25 BP, PSUAMS-1913)	Tepe Hissar	Iran	36.1544	54.3836	F	Tepe_Hissar_C	Iran / Turan	Narasimhan,PattersonBioRxiv2018
aIWR_2_AH1.SG	AH1.SG	58203	8200-7700 BCE [layer date based on 8205-7756 calBCE (8833±41 BP, MAMS-25472) and 8204-7755 calBCE (8832±41 BP, MAMS-25473)]	Tepe Abdul Hosein, Central Zagros	Iran	..	..	F	Iran_N.SG	.	BroushakiScience2016
aIWR_2_AH2.SG	AH2.SG	42037	8205-7756 calBCE (8833±41 BP, MAMS-25472)	Tepe Abdul Hosein, Central Zagros	Iran	..	..	M	Iran_N.SG	.	BroushakiScience2016
aIWR_2_AH4.SG	AH4.SG	49940	8204-7755 calBCE (8832±41 BP, MAMS-25473)	Tepe Abdul Hosein, Central Zagros	Iran	..	..	F	Iran_N.SG	.	BroushakiScience2016
aIWR_2_I1290	I1290	61876	8179-7613 calBCE (8780±50 BP, Poz-81100)	Ganj Dareh	Iran	34.45	48.116	F	Ganj_Dareh_N	Iran / Turan	LazaridisNature2016
aIWR_2_I1661	I1661	56622	4696-4491 calBCE (5740±40 BP, Poz-81104)	Seh Gabi	Iran	34.5	47.96	F	Seh_Gabi_C	Iran / Turan	LazaridisNature2016
aIWR_2_I1662	I1662	43960	4831-4612 calBCE (5860±40 BP, Poz-81105)	Seh Gabi	Iran	34.5	47.96	M	Seh_Gabi_C	Iran / Turan	LazaridisNature2016
aIWR_2_I1665	I1665	53827	3956-3796 calBCE (5070±30 BP, Poz-81106)	Seh Gabi	Iran	34.5	47.96	F	Seh_Gabi_C	Iran / Turan	LazaridisNature2016
aIWR_2_I1671	I1671	37559	5837-5659 calBCE (6850±50 BP, OxA-33168)	Seh Gabi	Iran	34.5	47.96	M	Seh_Gabi_LN	Iran / Turan	LazaridisNature2016
aIWR_2_I1674	I1674	45472	3972-3800 calBCE (5105±35 BP, Poz-81108)	Seh Gabi	Iran	34.5	47.96	M	Seh_Gabi_C	Iran / Turan	LazaridisNature2016
aIWR_2_I1947	I1947	67599	8210-7845 calBCE (8860±30 BP, Beta-432800)	Ganj Dareh	Iran	34.45	48.116	M	Ganj_Dareh_N	Iran / Turan	Narasimhan,PattersonBioRxiv2018
aIWR_2_I1954	I1954	67790	8330-8255 calBCE (9000±40 BP, Beta-436170)	Ganj Dareh	Iran	34.45	48.116	M	Ganj_Dareh_N	Iran / Turan	Narasimhan,PattersonBioRxiv2018
aIWR_2_WC1.SG	WC1.SG	82495	7455-7082 calBCE (8240±56 BP, UBA-25840)	Wezmeh Cave, Central Zagros	Iran	..	..	M	Iran_N.SG	.	BroushakiScience2016
aIWR_6_I1955	I1955	57976	1430-1485 calCE (430±30 BP, Beta-432801)	Ganj Dareh	Iran	34.45	48.116	F	.	.	LazaridisNature2016
aLEV_1_I1072	I1072	30957	11840-9760 BCE	Raqefet Cave	Israel	32.65	35.067	M	.	.	LazaridisNature2016
aLEV_2_I0867	I0867	54104	7300-6750 BCE	Motza	Israel	31.79	35.168	M	.	.	LazaridisNature2016
aLEV_3_I1705	I1705	50792	2198-1966 calBCE (3690±35 BP, Poz-81096)	'Ain Ghazal	Jordan	31.988	35.976	M	.	.	LazaridisNature2016
aLEV_3_I1706	I1706	51019	2490-2300 BCE	'Ain Ghazal	Jordan	31.988	35.976	F	Levant_BA	.	Lazaridis2016
aLEV_3_I1730	I1730	50139	2489-2299 calBCE (3925±31 BP, OxA-32775)	'Ain Ghazal	Jordan	31.988	35.976	M	.	.	LazaridisNature2016
aPAK_3_I6900	I6900	55273	1400-1126 cal BCE (3018± 45 BP, CEDAD LTL13327A)	Udegram, Babozai tahsil, Swat District , Khyber-Pakhtunkwa Province	Pakistan	34.7489	72.3083	M	Udegram_IA	South Asia	Narasimhan,PattersonBioRxiv2018
aPAK_4_I1985	I1985	64889	1192-939 calBCE (2880±30 BP, Beta-428667)	Udegram, Babozai tahsil, Swat District , Khyber-Pakhtunkwa Province	Pakistan	34.7489	72.3083	M	Udegram_IA	South Asia	Narasimhan,PattersonBioRxiv2018
aPAK_4_I3262	I3262	59769	976-832 calBCE (2760±25 BP, PSUAMS-2157)	Udegram, Babozai tahsil, Swat District , Khyber-Pakhtunkwa Province	Pakistan	34.7489	72.3083	M	Udegram_IA_father.or.son.I1799	Ref	Narasimhan,PattersonBioRxiv2018
aPAK_4_I5396	I5396	48111	904-817 calBCE (2715±20 BP, PSUAMS-2790)	Katelai	Pakistan	34.7683	72.3578	M	Katelai_IA	South Asia	Narasimhan,PattersonBioRxiv2018
aPAK_4_I5397	I5397	62061	968-833 calBCE (2750±20 BP, PSUAMS-2791)	Katelai	Pakistan	34.7683	72.3578	F	Katelai_IA	South Asia	Narasimhan,PattersonBioRxiv2018
aPAK_4_I5398	I5398	62644	1000-800 BCE	Katelai	Pakistan	34.7683	72.3578	F	Katelai_IA	South Asia	Narasimhan,PattersonBioRxiv2018
aPAK_4_I5400	I5400	57828	927-831 calBCE (2745±20 BP, PSUAMS-2793)	Loebanr 1	Pakistan	34.7472	72.3917	M	Loebanr_IA	South Asia	Narasimhan,PattersonBioRxiv2018
aPAK_4_I6198	I6198	37885	1200-800 BCE	Udegram, Babozai tahsil, Swat District , Khyber-Pakhtunkwa Province	Pakistan	34.7489	72.3083	F	Udegram_IA	South Asia	Narasimhan,PattersonBioRxiv2018
aPAK_4_I6292	I6292	61673	895-801 calBCE (2675±20 BP, PSUAMS-2794)	Loebanr 1	Pakistan	34.7472	72.3917	F	Loebanr_IA	South Asia	Narasimhan,PattersonBioRxiv2018
aPAK_4_I6545	I6545	37308	921-831 calBCE (2740±20 BP, PSUAMS-2786)	Barikot	Pakistan	30.4	72.12	F	Barikot_IA	South Asia	Narasimhan,PattersonBioRxiv2018
aPAK_4_I6546	I6546	43891	974-836 calBCE (2760±20 BP, PSUAMS-2787)	Barikot	Pakistan	30.4	72.12	F	Barikot_IA	South Asia	Narasimhan,PattersonBioRxiv2018
aPAK_4_I6553	I6553	32267	971-834 calBCE (2755±20 BP, PSUAMS-2795)	Loebanr 1	Pakistan	34.7472	72.3917	M	Loebanr_IA	South Asia	Narasimhan,PattersonBioRxiv2018
aPAK_4_I6554	I6554	57570	831-796 calBCE (2645±20 BP, PSUAMS-2796)	Loebanr 1	Pakistan	34.7472	72.3917	M	Loebanr_IA_father.I6292	Ref	Narasimhan,PattersonBioRxiv2018
aPAK_4_I6555	I6555	59838	906-820 calBCE (2720±20 BP, PSUAMS-2797)	Loebanr 1	Pakistan	34.7472	72.3917	M	Loebanr_IA	South Asia	Narasimhan,PattersonBioRxiv2018
aPAK_4_I6556	I6556	49258	894-798 calBCE (2670±20 BP, PSUAMS-2792)	Loebanr 1	Pakistan	34.7472	72.3917	F	Loebanr_IA	South Asia	Narasimhan,PattersonBioRxiv2018
aPAK_4_I6888	I6888	50843	1000-500 BCE	Saidu Sharif, Swat Valley	Pakistan	34.75	72.35	F	Saidu_Sharif_IA	South Asia	Narasimhan,PattersonBioRxiv2018
aPAK_4_I6897	I6897	52928	1200-800 BCE	Udegram, Babozai tahsil, Swat District , Khyber-Pakhtunkwa Province	Pakistan	34.7489	72.3083	F	Udegram_IA	South Asia	Narasimhan,PattersonBioRxiv2018
aPAK_4_I6899	I6899	60614	1044-830 cal BCE (2785±45 BP, CEDAD LTL13328A)	Udegram, Babozai tahsil, Swat District , Khyber-Pakhtunkwa Province	Pakistan	34.7489	72.3083	M	Udegram_IA	South Asia	Narasimhan,PattersonBioRxiv2018
aPAK_4_I6901	I6901	52849	1200-800 BCE	Udegram, Babozai tahsil, Swat District , Khyber-Pakhtunkwa Province	Pakistan	34.7489	72.3083	F	Udegram_IA	South Asia	Narasimhan,PattersonBioRxiv2018
aPAK_4_I8219	I8219	53344	970-550 BCE	Aligrama	Pakistan	34.7677	72.3447	F	Aligrama_IA	South Asia	Narasimhan,PattersonBioRxiv2018
aPAK_4_I8220	I8220	56112	970-550 BCE	Aligrama	Pakistan	34.7677	72.3447	M	Pakistan_IA_Aligrama_all		Narasimhan,PattersonBioRxiv2018
aPAK_4_I8245	I8245	58551	970-550 BCE	Aligrama	Pakistan	34.7677	72.3447	M	Aligrama_IA	South Asia	Narasimhan,PattersonBioRxiv2018
aPAK_4_I8246	I8246	31347	970-550 BCE	Aligrama	Pakistan	34.7677	72.3447	M	Aligrama_IA	South Asia	Narasimhan,PattersonBioRxiv2018
aPAK_4_S10001.E1.L1	S10001.E1.L1	62778	1300-1000 BCE	Loebanr 1	Pakistan	34.7472	72.3917	M	Loebanr_IA	South Asia	Narasimhan,PattersonBioRxiv2018
aPAK_4_S10974.Y1.E1.L1	S10974.Y1.E1.L1	40743	900-800 BCE	Loebanr 1	Pakistan	34.7472	72.3917	M	Loebanr_IA	South Asia	Narasimhan,PattersonBioRxiv2018
aPAK_4_S7725.E1.L1	S7725.E1.L1	60438	1200-800 BCE	Khyber-Pakhtunkwa, Swat, Babozai tahsil, Udegram	Pakistan	34.7489	72.3083	M	Udegram_IA	South Asia	Narasimhan,PattersonBioRxiv2018
aPAK_4_S8190.E1.L1	S8190.E1.L1	42793	1200-800 BCE	Khyber-Pakhtunkwa, Swat, Babozai tahsil, Udegram	Pakistan	34.7489	72.3083	F	Udegram_IA	South Asia	Narasimhan,PattersonBioRxiv2018
aPAK_4_S8191.E1.L1	S8191.E1.L1	58013	1200-800 BCE	Khyber-Pakhtunkwa, Swat, Babozai tahsil, Udegram	Pakistan	34.7489	72.3083	M	Udegram_IA	South Asia	Narasimhan,PattersonBioRxiv2018
aPAK_4_S8192.E1.L1	S8192.E1.L1	45926	1200-800 BCE	Khyber-Pakhtunkwa, Swat, Babozai tahsil, Udegram	Pakistan	34.7489	72.3083	F	Udegram_IA	South Asia	Narasimhan,PattersonBioRxiv2018
aPAK_4_S8193.E1.L1	S8193.E1.L1	41280	1372-1027 calBCE (2964±45 BP, CEDAD-LTL12131A)	Khyber-Pakhtunkwa, Swat, Babozai tahsil, Gogdara	Pakistan	34.7489	72.3083	F	Udegram_IA	South Asia	Narasimhan,PattersonBioRxiv2018
aPAK_4_S8194.E1.L1	S8194.E1.L1	60282	1100-900 BCE	Khyber-Pakhtunkwa, Swat, Babozai tahsil, Gogdara	Pakistan	34.7489	72.3083	M	Udegram_IA	South Asia	Narasimhan,PattersonBioRxiv2018
aPAK_4_S8195.E1.L1	S8195.E1.L1	56144	1200-800 BCE	Khyber-Pakhtunkwa, Swat, Babozai tahsil, Udegram	Pakistan	34.7489	72.3083	M	Udegram_IA	South Asia	Narasimhan,PattersonBioRxiv2018
aPAK_4_S8997.E1.L1	S8997.E1.L1	60864	900-800 BCE	Loebanr 1	Pakistan	34.7472	72.3917	M	Loebanr_IA	South Asia	Narasimhan,PattersonBioRxiv2018
aPAK_4_S8998.E1.L1	S8998.E1.L1	63683	1000-800 BCE	Loebanr 1	Pakistan	34.7472	72.3917	M	Loebanr_IA	South Asia	Narasimhan,PattersonBioRxiv2018
aPAK_4_S8999.E1.L1	S8999.E1.L1	59369	1000-800 BCE	Loebanr 1	Pakistan	34.7472	72.3917	F	Loebanr_IA	South Asia	Narasimhan,PattersonBioRxiv2018
aPAK_5_I6549	I6549	41708	167-46 calBCE (2080±20 BP, PSUAMS-2788)	Butkara	Pakistan	34.7585	72.3716	M	Butkara_IA	South Asia	Narasimhan,PattersonBioRxiv2018
aPAK_5_I6550	I6550	51848	41 calBCE - 57 calCE (1990±20 BP, PSUAMS-2789)	Butkara	Pakistan	34.7585	72.3716	M	Butkara_IA	South Asia	Narasimhan,PattersonBioRxiv2018
aPAK_5_I6551	I6551	47352	200 BCE - 100 CE	Butkara	Pakistan	34.7585	72.3716	F	Butkara_IA	South Asia	Narasimhan,PattersonBioRxiv2018
aPAK_5_I6552	I6552	35404	200-0 BCE [mother of directly dated I6549 at 167-46 calBCE (2080±20 BP, PSUAMS-2788)]	Butkara	Pakistan	34.7585	72.3716	F	Butkara_IA_mother.I6549	Ref	Narasimhan,PattersonBioRxiv2018
aPAK_5_I6891	I6891	62852	500-300 BCE	Saidu Sharif, Swat Valley	Pakistan	34.75	72.35	M	Saidu_Sharif_IA	South Asia	Narasimhan,PattersonBioRxiv2018
aPAK_5_I6893	I6893	44962	500-300 BCE	Saidu Sharif, Swat Valley	Pakistan	34.75	72.35	F	Saidu_Sharif_IA	South Asia	Narasimhan,PattersonBioRxiv2018
aPAK_5_I6894	I6894	68863	500-300 BCE	Saidu Sharif, Swat Valley	Pakistan	34.75	72.35	F	Saidu_Sharif_IA	South Asia	Narasimhan,PattersonBioRxiv2018
aPAK_5_I6896	I6896	58081	500-300 BCE	Saidu Sharif, Swat Valley	Pakistan	34.75	72.35	F	Saidu_Sharif_IA	South Asia	Narasimhan,PattersonBioRxiv2018
aPAK_5_S7717.E1.L1	S7717.E1.L1	63795	406-353 calBCE (2292±31 BP, CIRCE DSH-5625)	Swat Valley, Saidu Sharif	Pakistan	34.75	72.35	F	Saidu_Sharif_IA	South Asia	Narasimhan,PattersonBioRxiv2018
aPAK_5_S7718.E1.L1	S7718.E1.L1	56824	403-360 calBCE (2296±19 BP, CIRCE DSH-5624)	Swat Valley, Saidu Sharif	Pakistan	34.75	72.35	M	Saidu_Sharif_IA	South Asia	Narasimhan,PattersonBioRxiv2018
aPAK_5_S7719.E1.L1	S7719.E1.L1	60846	500-300 BCE	Swat Valley, Saidu Sharif	Pakistan	34.75	72.35	F	Saidu_Sharif_IA	South Asia	Narasimhan,PattersonBioRxiv2018
aPAK_5_S7720.E1.L1	S7720.E1.L1	58803	500-300 BCE	Swat Valley, Saidu Sharif	Pakistan	34.75	72.35	F	Saidu_Sharif_IA	South Asia	Narasimhan,PattersonBioRxiv2018
aPAK_5_S7721.E1.L1	S7721.E1.L1	64976	500-300 BCE	Swat Valley, Saidu Sharif	Pakistan	34.75	72.35	M	Saidu_Sharif_IA	South Asia	Narasimhan,PattersonBioRxiv2018
aPAK_5_S7722.E1.L1	S7722.E1.L1	62736	500-300 BCE	Swat Valley, Saidu Sharif	Pakistan	34.75	72.35	M	Saidu_Sharif_IA_o	South Asia	Narasimhan,PattersonBioRxiv2018
aPAK_5_S7723.E1.L1	S7723.E1.L1	63933	500-300 BCE	Swat Valley, Saidu Sharif	Pakistan	34.75	72.35	F	Saidu_Sharif_IA	South Asia	Narasimhan,PattersonBioRxiv2018
aSTP_1_Ust_Ishim_published.DG	Ust_ishim_published.DG	82432	45530-40610 calBCE [46064-40920 calBCE (41400±1300 BP, OxA-25516); 46364-40844 calBCE (41400±1400 BP, OxA-30190)]	Ust'-Ishim, Siberia	Russia	57.7	71.1	M	Ust_Ishim	.	FuNature2014
aSTP_2_I0124	I0124	35058	5657-5541 calBCE (6680±30 BP, Beta-392490)	Lebyazhinka, Sok River, Samara	Russia	53.6806	50.6753	M	Samara_HG	Forest / Steppe	MathiesonNature2015 (1240k of same same sample with 390k in HaakLazaridis2015)
aSTP_2_I0433	I0433	31865	5200-4000 BCE	Khvalynsk II, Volga River, Samara	Russia	52.22	48.1	M	Khvalynsk_EN	Forest / Steppe	MathiesonNature2015
aSTP_2_I1960	I1960	59770	6361-6071 calBCE [6335-6071 calBCE (7330±40 BP, Poz-82198), 6361-6086 calBCE (7355±40 BP, OxA-33489, d15N=+15.3 permil possible marine influence)]	Tyumen Oblast, Western Siberia	Russia	56.0362	69.3389	F	West_Siberia_N	Forest / Steppe	Narasimhan,PattersonBioRxiv2018
aSTP_2_I3715	I3715	33731	5636-5521 calBCE (6655±35 BP, PSUAMS-1907)	Volniensky, Vilnianka	Ukraine	47.9543	35.3893	M	Ukraine_N	Ref	MathiesonNature2018
aSTP_2_I3717	I3717	35647	5460-5218 calBCE (6330±35 BP, PSUAMS-1908)	Dereivka I	Ukraine	48.9142	33.7649	M	Ukraine_N	Ref	MathiesonNature2018
aSTP_2_I3718	I3718	35972	5345-5215 calBCE (6300±35 BP, PSUAMS-1909)	Dereivka I	Ukraine	48.9142	33.7649	M	Ukraine_N	Ref	MathiesonNature2018
aSTP_2_I5766	I5766	46183	4230-3983 calBCE (5261±33 BP, OxA-33486)	Sosnoviy Ostrov, Siberia	Russia	57.3589	65.365	F	West_Siberia_N	Forest / Steppe	Narasimhan,PattersonBioRxiv2018
aSTP_2_I5875	I5875	31626	5291-5060 calBCE (6210±25 BP, PSUAMS-2810)	Dereivka I	Ukraine	48.9142	33.7649	M	Ukraine_N	Ref	MathiesonNature2018
aSTP_3_I0231	I0231	76877	2921-2762 calBCE (4260±30 BP, Beta-392487)	Ekaterinovka, Southern Steppe, Samara	Russia	52.42	48.24	M	Yamnaya_Samara	Forest / Steppe	MathiesonNature2015 (1240k of same same sample with 390k in HaakLazaridis2015)
aSTP_3_I0232	I0232	79690	1850-1200 BCE	Novoselki, Northern Forest, Samara	Russia	48.1	54.44	M	Srubnaya	Forest / Steppe	MathiesonNature2015
aSTP_3_I0234	I0234	33957	1850-1600 BCE	Rozhdestveno I, Samara Steppes, Samara	Russia	53.14	50.01	F	Srubnaya	Forest / Steppe	MathiesonNature2015
aSTP_3_I0244	I0244	63792	2341-1981 calBCE (AA-53806)	Grachevka, Sok River, Samara	Russia	53.5898	50.5713	F	Potapovka	Forest / Steppe	Narasimhan,PattersonBioRxiv2018
aSTP_3_I0357	I0357	38844	3090-2913 calBCE (4380±30 BP, Beta-392489)	Lopatino, Sok River, Samara	Russia	53.38	50.39	F	Yamnaya_Samara	Forest / Steppe	MathiesonNature2015 (1240k of same same sample with 390k in HaakLazaridis2015)
aSTP_3_I0359	I0359	54515	1850-1200 BCE	Spiridonovka IV, Samara River, Samara	Russia	53.03	50.39	F	Srubnaya	Forest / Steppe	MathiesonNature2015
aSTP_3_I0370	I0370	50710	3300-2700 BCE	Ishkinovka I, Eastern Orenburg, Pre-Ural steppe, Samara	Russia	51.27	58.18	M	Yamnaya_Samara	Forest / Steppe	MathiesonNature2015 (1240k of same same sample with 390k in HaakLazaridis2015)
aSTP_3_I0371	I0371	43835	2872-2583 calBCE (4130±30 BP, Beta-392488)	Grachevka, Sok River, Samara	Russia	53.5898	50.5713	M	Poltavka	Forest / Steppe	MathiesonNature2015
aSTP_3_I0374	I0374	63379	2800-2000 BCE	Nikolaevka III, Samara River, Samara	Russia	49.9667	44.6667	M	Poltavka	Forest / Steppe	MathiesonNature2015
aSTP_3_I0419	I0419	33846	2200-1900 BCE	Utyevka, Samara River, Samara	Russia	52.9128	50.9906	M	Potapovka	Forest / Steppe	MathiesonNature2015
aSTP_3_I0422	I0422	54369	1850-1200 BCE	Barinovka I, Samara River, Samara	Russia	52.54	50.5	F	Srubnaya	Forest / Steppe	MathiesonNature2015
aSTP_3_I0423	I0423	30712	1850-1200 BCE	Barinovka I, Samara River, Samara	Russia	52.54	50.5	M	.	.	MathiesonNature2015
aSTP_3_I0424	I0424	37124	1850-1600 BCE	Uvarovka I, Samara River, Samara	Russia	53.12	48.37	M	Srubnaya	Forest / Steppe	MathiesonNature2015
aSTP_3_I0429	I0429	44592	3339-2918 calBCE (4432±66 BP, AA-47804)	Lopatino, Sok River, Samara	Russia	53.38	50.39	M	Yamnaya_Samara	Forest / Steppe	MathiesonNature2015 (1240k of same same sample with 390k in HaakLazaridis2015)
aSTP_3_I0430	I0430	63191	1850-1600 BCE	Spiridonovka II, Samara River, Samara	Russia	53.08	50.36	M	Srubnaya	Forest / Steppe	MathiesonNature2015
aSTP_3_I0432	I0432	46544	2925-2491 calBCE (4180±84 BP, AA-12569)	Sok I, Sok River, Samara	Russia	53.66	50.67	M	Poltavka_o	Forest / Steppe	MathiesonNature2015
aSTP_3_I0438	I0438	41925	3021-2635 calBCE (4254±61 BP, AA-47807)	Luzkhi I, Samara River, Samara	Russia	53.38	50.38	M	Yamnaya_Samara	Forest / Steppe	MathiesonNature2015 (1240k of same same sample with 390k in HaakLazaridis2015)
aSTP_3_I0440	I0440	74330	2887-2666 calBCE (4180±30 BP, Beta-392492)	Lopatino, Sok River, Samara	Russia	53.38	50.39	M	Poltavka	Forest / Steppe	MathiesonNature2015
aSTP_3_I0443	I0443	72438	3300-2700 BCE	Lopatino, Sok River, Samara	Russia	53.38	50.39	M	Yamnaya_Samara	Forest / Steppe	MathiesonNature2015 (1240k of same same sample with 390k in HaakLazaridis2015)
aSTP_3_I0444	I0444	39607	3335-2882 calBCE (4370±75 BP, AA-12570)	Kutuluk, Kutuluk River, Samara	Russia	53.31	51.15	M	Yamnaya_Samara	Forest / Steppe	MathiesonNature2015 (1240k of same same sample with 390k in HaakLazaridis2015)
aSTP_3_I0507	I0507	63978	1871-1636 calBCE (3420±30 BP, Beta-391199)	Dali, Byan Zherek	Kazakhstan	45.1324	79.3644	M	Dali_MLBA	Forest / Steppe	Narasimhan,PattersonBioRxiv2018
aSTP_3_I0939	I0939	36654	2050-1650 BCE [based on 12 directly dates samples]	Kamennyi Ambar 5 Cemetery	Russia	52.8167	60.4667	F	Sintashta_MLBA	Forest / Steppe	Narasimhan,PattersonBioRxiv2018
aSTP_3_I0943	I0943	52024	2050-1650 BCE [based on 12 directly dates samples]	Kamennyi Ambar 5 Cemetery	Russia	52.8167	60.4667	F	Sintashta_MLBA	Forest / Steppe	Narasimhan,PattersonBioRxiv2018
aSTP_3_I0983	I0983	32054	2050-1650 BCE [based on 12 directly dates samples]	Sintashta_Kamennyi Ambar 5 Cemetery	Russia	52.8167	60.4667	F	Sintashta_MLBA_o1	Forest / Steppe	Narasimhan,PattersonBioRxiv2018
aSTP_3_I0984	I0984	49516	2023-1782 calBCE (3572±29 BP, OxA-12530)	Kamennyi Ambar 5 Cemetery	Russia	52.8167	60.4667	M	Sintashta_MLBA	Forest / Steppe	Narasimhan,PattersonBioRxiv2018
aSTP_3_I1011	I1011	63202	2050-1650 BCE [based on 12 directly dates samples]	Kamennyi Ambar 5 Cemetery	Russia	52.8167	60.4667	M	Sintashta_MLBA	Forest / Steppe	Narasimhan,PattersonBioRxiv2018
aSTP_3_I1020	I1020	46470	2012-1774 calBCE (3555±31 BP, OxA-12533)	Sintashta_Kamennyi Ambar 5 Cemetery	Russia	52.8167	60.4667	M	Sintashta_MLBA_o2	Forest / Steppe	Narasimhan,PattersonBioRxiv2018
aSTP_3_I1024	I1024	35217	2050-1650 BCE [based on 12 directly dates samples]	Kamennyi Ambar 5 Cemetery	Russia	52.8167	60.4667	F	Sintashta_MLBA	Forest / Steppe	Narasimhan,PattersonBioRxiv2018
aSTP_3_I1027	I1027	71792	1962-1775 calBCE (3550±25 BP, PSUAMS-1954)	Kamennyi Ambar 5 Cemetery	Russia	52.8167	60.4667	M	Sintashta_MLBA	Forest / Steppe	Narasimhan,PattersonBioRxiv2018
aSTP_3_I1028	I1028	49600	1878-1664 calBCE (3440±30 BP, Beta-436293)	Sintashta_Kamennyi Ambar 5 Cemetery	Russia	52.8167	60.4667	M	Sintashta_MLBA_o3	Forest / Steppe	Narasimhan,PattersonBioRxiv2018
aSTP_3_I1029	I1029	43053	1973-1772 calBCE (3549±29 BP, OxA-12531)	Kamennyi Ambar 5 Cemetery	Russia	52.8167	60.4667	F	Sintashta_MLBA	Forest / Steppe	Narasimhan,PattersonBioRxiv2018
aSTP_3_I1053	I1053	63105	1922-1763 calBCE (3520±25 BP, PSUAMS-2064)	Kamennyi Ambar 5 Cemetery	Russia	52.8167	60.4667	M	Sintashta_MLBA	Forest / Steppe	Narasimhan,PattersonBioRxiv2018
aSTP_3_I1054	I1054	61727	1891-1746 calBCE (3495±25 BP, PSUAMS-1952)	Sintashta_Kamennyi Ambar 5 Cemetery	Russia	52.8167	60.4667	M	Sintashta_MLBA_brother.of.I1053	Ref	Narasimhan,PattersonBioRxiv2018
aSTP_3_I1057	I1057	60592	1949-1772 calBCE (3540±25 BP, PSUAMS-1953)	Sintashta_Kamennyi Ambar 5 Cemetery	Russia	52.8167	60.4667	M	Sintashta_MLBA_o2	Forest / Steppe	Narasimhan,PattersonBioRxiv2018
aSTP_3_I1058	I1058	38650	1906-1743 calBCE (3500±30 BP, Beta-436363)	Sintashta_Kamennyi Ambar 5 Cemetery	Russia	52.8167	60.4667	M	Sintashta_MLBA_o2_brother.of.I1057	Ref	Narasimhan,PattersonBioRxiv2018
aSTP_3_I1063	I1063	36471	2050-1650 BCE [based on 12 directly dates samples]	Kamennyi Ambar 5 Cemetery	Russia	52.8167	60.4667	F	Sintashta_MLBA	Forest / Steppe	Narasimhan,PattersonBioRxiv2018
aSTP_3_I1064	I1064	60933	1879-1694 calBCE (3460±20 BP, PSUAMS-2102)	Kamennyi Ambar 5 Cemetery	Russia	52.8167	60.4667	M	Sintashta_MLBA	Forest / Steppe	Narasimhan,PattersonBioRxiv2018
aSTP_3_I1086	I1086	33780	2050-1650 BCE [based on 12 directly dates samples]	Kamennyi Ambar 5 Cemetery	Russia	52.8167	60.4667	M	Sintashta_MLBA	Forest / Steppe	Narasimhan,PattersonBioRxiv2018
aSTP_3_I1089	I1089	61502	2050-1650 BCE [based on 12 directly dates samples]	Kamennyi Ambar 5 Cemetery	Russia	52.8167	60.4667	F	Sintashta_MLBA	Forest / Steppe	Narasimhan,PattersonBioRxiv2018
aSTP_3_I1090	I1090	36195	2050-1650 BCE [based on 12 directly dates samples]	Kamennyi Ambar 5 Cemetery	Russia	52.8167	60.4667	F	Sintashta_MLBA	Forest / Steppe	Narasimhan,PattersonBioRxiv2018
aSTP_3_I1821	I1821	30177	1612-1506 calBCE (3275±20 BP, PSUAMS-2435)	Minusinsk Basin, Potroshilovo II	Russia	53.8731	91.4605	M	Krasnoyarsk_MLBA	Forest / Steppe	Narasimhan,PattersonBioRxiv2018
aSTP_3_I1856	I1856	52167	1685-1531 calBCE (3330±25 BP, PSUAMS-2067)	Minusinsk Basin, Potroshilovo II	Russia	53.8731	91.4605	M	Krasnoyarsk_MLBA	Forest / Steppe	Narasimhan,PattersonBioRxiv2018
aSTP_3_I1917	I1917	44667	3095-2915 calBCE (4390±30 BP, Beta-432809)	Yamnaya_Ozera, OAE-99	Ukraine	48.9912	33.9505	F	Yamnaya_Ukraine_Ozera	Forest / Steppe	MathiesonNature2018
aSTP_3_I2069	I2069	64051	3331-2922 calBCE (4430±40 BP, Poz-83425)	Kaminnaya Cave, Altai Mountains	Russia	..	..	F	Afanasievo	Forest / Steppe	Narasimhan,PattersonBioRxiv2018
aSTP_3_I2071	I2071	37191	3331-2704 calBCE [2926-2704 calBCE (4260±35 BP, Poz-83510), 3322-2923 calBCE (4423±29 BP, OxA-31219), 3331-2935 calBCE (4442±29 BP, OxA-31220)]	Ust'-Kuyum, Altai Mountains	Russia	..	..	M	Afanasievo	Forest / Steppe	Narasimhan,PattersonBioRxiv2018
aSTP_3_I2105	I2105	59409	3300-2700 BCE	Yamnaya_Shevchenko, OAE-2003	Ukraine	48.2204	37.1461	F	Yamnaya_Ukraine	Forest / Steppe	MathiesonNature2018
aSTP_3_I3387	I3387	68374	2950-2600 BCE [sibling of RISE511.SG who is directly dated]	Bateni, Afanasievo	Russia	54.584	90.775	M	Afanasievo	Forest / Steppe	Narasimhan,PattersonBioRxiv2018
aSTP_3_I3388	I3388	52003	2900-2600 BCE [mate of I3950 at 2878-2636 calBCE (4160±25 BP, PSUAMS-1955)]	Afanasievo	Russia	..	..	F	Afanasievo	Forest / Steppe	Narasimhan,PattersonBioRxiv2018
aSTP_3_I3389	I3389	59570	1900-1400 BCE	Orak Ulus village near Krasnoyarsk	Russia	..	..	M	Krasnoyarsk_MLBA	Forest / Steppe	Narasimhan,PattersonBioRxiv2018
aSTP_3_I3390	I3390	58764	1900-1400 BCE	Orak Ulus village near Krasnoyarsk	Russia	..	..	F	Krasnoyarsk_MLBA	Forest / Steppe	Narasimhan,PattersonBioRxiv2018
aSTP_3_I3391	I3391	56334	1900-1400 BCE	Orak Ulus village near Krasnoyarsk	Russia	..	..	M	Krasnoyarsk_MLBA	Forest / Steppe	Narasimhan,PattersonBioRxiv2018
aSTP_3_I3392	I3392	56694	1900-1400 BCE	Orak Ulus village near Krasnoyarsk	Russia	..	..	M	Krasnoyarsk_MLBA	Forest / Steppe	Narasimhan,PattersonBioRxiv2018
aSTP_3_I3393	I3393	49120	1900-1400 BCE	Orak Ulus village near Krasnoyarsk	Russia	..	..	M	Krasnoyarsk_MLBA_father_or_son.I6718	Forest / Steppe	Narasimhan,PattersonBioRxiv2018
aSTP_3_I3394	I3394	59037	1900-1400 BCE	Orak Ulus village near Krasnoyarsk	Russia	..	..	M	Krasnoyarsk_MLBA	Forest / Steppe	Narasimhan,PattersonBioRxiv2018
aSTP_3_I3395	I3395	59308	1900-1400 BCE	Orak Ulus village near Krasnoyarsk	Russia	..	..	F	Krasnoyarsk_MLBA	Forest / Steppe	Narasimhan,PattersonBioRxiv2018
aSTP_3_I3396	I3396	57311	1900-1400 BCE	Orak Ulus village near Krasnoyarsk	Russia	..	..	M	Krasnoyarsk_MLBA	Forest / Steppe	Narasimhan,PattersonBioRxiv2018
aSTP_3_I3447	I3447	57465	2850-2495 calBCE (4075±25 BP, PSUAMS-2071)	Dali, Byan Zherek	Kazakhstan	45.1324	79.3644	F	Dali_EBA	Forest / Steppe	Narasimhan,PattersonBioRxiv2018
aSTP_3_I3763	I3763	52718	1609-1443 calBCE (3240±25 BP, PSUAMS-2502)	Zevakinskiy stone fence	Kazakhstan	50.2249	81.8368	M	Zevakinskiy_MLBA	Forest / Steppe	Narasimhan,PattersonBioRxiv2018
aSTP_3_I3767	I3767	56080	1869-1665 calBCE (3430±20 BP, PSUAMS-2496)	Ak-Moustafa, Central Kazakhstan, Kurgan 2	Kazakhstan	47.778	72.0097	M	Ak_Moustafa_MLBA1	Forest / Steppe	Narasimhan,PattersonBioRxiv2018
aSTP_3_I3769	I3769	54209	1400-1000 BCE	Molaly Kurgan, South Kazakhstan	Kazakhstan	43.3738	76.5845	F	Molaly_MLBA	Forest / Steppe	Narasimhan,PattersonBioRxiv2018
aSTP_3_I3770	I3770	44982	2132-1940 calBCE (3645±25 BP, PSUAMS-2079)	Zevakinskiy stone fence	Kazakhstan	50.2249	81.8368	M	Zevakinskiy_BA	Forest / Steppe	Narasimhan,PattersonBioRxiv2018
aSTP_3_I3949	I3949	55886	2837-2498 calBCE (4075±20 BP, PSUAMS-2292)	Altai Mountains, Yenisey River, left bank of Karasuk tributary, Karasuk III	Russia	..	..	M	Afanasievo_son.I3388_son.I3950_brother.I6714	Ref	Narasimhan,PattersonBioRxiv2018
aSTP_3_I3950	I3950	55775	2878-2636 calBCE (4160±25 BP, PSUAMS-1955)	Altai Mountains, Yenisey River, left bank of Karasuk tributary, Karasuk III	Russia	..	..	M	Afanasievo	Forest / Steppe	Narasimhan,PattersonBioRxiv2018
aSTP_3_I3951	I3951	55856	2879-2639 calBCE (4165±25 BP, PSUAMS-1956)	Altai Mountains, Yenisey River, left bank of Karasuk tributary, Karasuk III	Russia	..	..	F	Afanasievo_1d.rel.I3950	Ref	Narasimhan,PattersonBioRxiv2018
aSTP_3_I3952	I3952	66536	2866-2579 calBCE (4120±30 BP, PSUAMS-1957)	Altai Mountains, Yenisey River, left bank of Karasuk tributary, Karasuk III	Russia	..	..	M	Afanasievo	Forest / Steppe	Narasimhan,PattersonBioRxiv2018
aSTP_3_I3954	I3954	60111	2872-2625 calBCE (4140±25 BP, PSUAMS-2293)	Altai Mountains, Yenisey River, left bank of Karasuk tributary, Karasuk III	Russia	..	..	F	Afanasievo	Forest / Steppe	Narasimhan,PattersonBioRxiv2018
aSTP_3_I4160	I4160	61281	1700 BCE	Dashty-Kozy	Tajikistan	39.4481	68.0314	F	Dashti_Kozy_BA	Forest / Steppe	Narasimhan,PattersonBioRxiv2018
aSTP_3_I4257	I4257	56178	1518-1434 calBCE (3215±20 BP, PSUAMS-2510)	Dashty-Kozy	Tajikistan	39.4481	68.0314	F	Dashti_Kozy_BA	Forest / Steppe	Narasimhan,PattersonBioRxiv2018
aSTP_3_I4258	I4258	56241	1620-1506 calBCE (3285±25 BP, PSUAMS-2121)	Dashty-Kozy	Tajikistan	39.4481	68.0314	F	Dashti_Kozy_BA	Forest / Steppe	Narasimhan,PattersonBioRxiv2018
aSTP_3_I4262	I4262	56639	1881-1695 calBCE (3465±25 BP, PSUAMS-2122)	Karagash 2	Kazakhstan	48.7818	76.453	M	Karagash_MLBA	Forest / Steppe	Narasimhan,PattersonBioRxiv2018
aSTP_3_I4263	I4263	36444	1861-1639 calBCE (3415±25 BP, PSUAMS-2123)	Karagash 2	Kazakhstan	48.7818	76.453	M	Karagash_MLBA	Forest / Steppe	Narasimhan,PattersonBioRxiv2018
aSTP_3_I4264	I4264	59996	1691-1528 calBCE (3335±30 BP, PSUAMS-2124)	Aktogai	Kazakhstan	46.9659	80.0347	F	Aktogai_MLBA	Forest / Steppe	Narasimhan,PattersonBioRxiv2018
aSTP_3_I4265	I4265	58476	1640-1527 calBCE (3310±20 BP, PSUAMS-2511)	Aktogai	Kazakhstan	46.9659	80.0347	M	Aktogai_MLBA	Forest / Steppe	Narasimhan,PattersonBioRxiv2018
aSTP_3_I4318	I4318	63830	1767-1658 calBCE (3415±20 BP, PSUAMS-2961)	Kairan	Kazakhstan	48.7418	76.9957	F	Kairan_MLBA	Forest / Steppe	Narasimhan,PattersonBioRxiv2018
aSTP_3_I4321	I4321	54660	1640-1527 calBCE (3310±20 BP, PSUAMS-2962)	Kazakh Mys	Kazakhstan	46.9479	79.9881	F	Kazakh_Mys_MLBA	Forest / Steppe	Narasimhan,PattersonBioRxiv2018
aSTP_3_I4322	I4322	37289	1611-1503 calBCE (3270±20 BP, PSUAMS-2544)	Kazakh Mys	Kazakhstan	46.9479	79.9881	M	Kazakh_Mys_MLBA	Forest / Steppe	Narasimhan,PattersonBioRxiv2018
aSTP_3_I4323	I4323	54065	1741-1627 calBCE (3385±20 BP, PSUAMS-2963)	Kyzlbulak 1	Kazakhstan	43.2465	77.8138	F	Kyzlbulak_MLBA1	Forest / Steppe	Narasimhan,PattersonBioRxiv2018
aSTP_3_I4773	I4773	58318	1618-1513 calBCE (3290±20 BP, PSUAMS-2607)	Aktogai	Kazakhstan	46.9659	80.0347	M	Aktogai_MLBA	Forest / Steppe	Narasimhan,PattersonBioRxiv2018
aSTP_3_I4774	I4774	58272	1615-1509 calBCE (3285±20 BP, PSUAMS-2608)	Aktogai	Kazakhstan	46.9659	80.0347	M	Aktogai_MLBA	Forest / Steppe	Narasimhan,PattersonBioRxiv2018
aSTP_3_I4776	I4776	57221	1767-1658 calBCE (3415±20 BP, PSUAMS-2912)	Kairan	Kazakhstan	48.7418	76.9957	F	Kairan_MLBA	Forest / Steppe	Narasimhan,PattersonBioRxiv2018
aSTP_3_I4778	I4778	51607	1728-1546 calBCE (3345±20 BP, PSUAMS-2611)	Karagash 2	Kazakhstan	48.7818	76.453	M	Karagash_MLBA_father.or.son.I4262	Ref	Narasimhan,PattersonBioRxiv2018
aSTP_3_I4779	I4779	53781	1745-1636 calBCE (3395±20 BP, PSUAMS-2939)	Kairan	Kazakhstan	48.7418	76.9957	F	Kairan_MLBA	Forest / Steppe	Narasimhan,PattersonBioRxiv2018
aSTP_3_I4782	I4782	57130	1736-1621 calBCE (3370±20 BP, PSUAMS-2915)	Kazakh Mys	Kazakhstan	46.9479	79.9881	F	Kazakh_Mys_MLBA	Forest / Steppe	Narasimhan,PattersonBioRxiv2018
aSTP_3_I4783	I4783	53046	1610-1454 calBCE (3250±20 BP, PSUAMS-2612)	Kazakh Mys	Kazakhstan	46.9479	79.9881	M	Kazakh_Mys_MLBA	Forest / Steppe	Narasimhan,PattersonBioRxiv2018
aSTP_3_I4784	I4784	57470	1618-1513 calBCE (3290±20 BP, PSUAMS-2613)	Kyzlbulak 1	Kazakhstan	43.2465	77.8138	M	Kyzlbulak_MLBA2	Forest / Steppe	Narasimhan,PattersonBioRxiv2018
aSTP_3_I4787	I4787	57610	1379-1196 calBCE (3015±20 BP, PSUAMS-2614)	Taldysay, central Kazakhstan	Kazakhstan	48.2144	67.0205	M	Taldysay_MLBA1	Forest / Steppe	Narasimhan,PattersonBioRxiv2018
aSTP_3_I4789	I4789	62855	1617-1498 calBCE (3270±25 BP, PSUAMS-2964)	Oi-Dzhailau	Kazakhstan	42.6894	73.1175	F	Oy_Dzhaylau_MLBA	Forest / Steppe	Narasimhan,PattersonBioRxiv2018
aSTP_3_I4790	I4790	61840	1527-1439 calBCE (3220±20 BP, PSUAMS-2547)	Oi-Dzhailau	Kazakhstan	42.6894	73.1175	M	Oy_Dzhaylau_MLBA	Forest / Steppe	Narasimhan,PattersonBioRxiv2018
aSTP_3_I5269	I5269	60570	3016-2899 calBCE (4335±25 BP, PSUAMS-2350)	Elo 1	Russia	50.7581	85.5602	M	Afanasievo	Forest / Steppe	Narasimhan,PattersonBioRxiv2018
aSTP_3_I5272	I5272	48245	3003-2887 calBCE (4305±20 BP, PSUAMS-2351)	Elo Bashi	Russia	50.7565	85.5609	F	Afanasievo	Forest / Steppe	Narasimhan,PattersonBioRxiv2018
aSTP_3_I5273	I5273	60214	3011-2887 calBCE (4310±25 BP, PSUAMS-2352)	Lower Tyumechin 1	Russia	50.7536	85.5567	M	Afanasievo	Forest / Steppe	Narasimhan,PattersonBioRxiv2018
aSTP_3_I5277	I5277	59216	3264-2929 calBCE [3083-2916 calBCE (4375±20 BP, PSUAMS-2353), 3264-2929 calBCE (4420±20 BP, PSUAMS-2368)]	Elo Bashi	Russia	50.7565	85.5609	M	Afanasievo	Forest / Steppe	Narasimhan,PattersonBioRxiv2018
aSTP_3_I5279	I5279	59364	3012-2897 calBCE (4330±20 BP, PSUAMS-2355)	Lower Tyumechin 1	Russia	50.7536	85.5567	M	Afanasievo	Forest / Steppe	Narasimhan,PattersonBioRxiv2018
aSTP_3_I6294	I6294	49629	2876-2666 calBCE (4160±20 BP, PSUAMS-2956)	Grachevka, Sok River, Samara	Russia	53.5898	50.5713	M	Poltavka	Forest / Steppe	Narasimhan,PattersonBioRxiv2018
aSTP_3_I6707	I6707	61707	1596-1439 calBCE (3230±20 BP, PSUAMS-2978)	..	Kazakhstan	..	..	F	Unknown_MLBA	Forest / Steppe	Narasimhan,PattersonBioRxiv2018
aSTP_3_I6712	I6712	52951	2950-2650 BCE [son of RISE509 with a date of 2887-2677 calBCE (4186±27 BP, OxA-31221)]	Bateni, Afanasievo	Russia	..	..	M	Afanasievo	Forest / Steppe	Narasimhan,PattersonBioRxiv2018
aSTP_3_I6713	I6713	45534	3000-2000 BCE	Afanasievo	Russia	..	..	F			Narasimhan,PattersonBioRxiv2018
aSTP_3_I6715	I6715	52547	3300-2500 BCE	Bateni, Afanasievo	Russia	..	..	F	Afanasievo	Forest / Steppe	Narasimhan,PattersonBioRxiv2018
aSTP_3_I6716	I6716	61752	2000-900 BCE	Orak Ulus village near Krasnoyarsk	Russia	..	..	F	Krasnoyarsk_MLBA	Forest / Steppe	Narasimhan,PattersonBioRxiv2018
aSTP_3_I6717	I6717	62178	2000-900 BCE	Orak Ulus village near Krasnoyarsk	Russia	..	..	M	Krasnoyarsk_MLBA_o	Forest / Steppe	Narasimhan,PattersonBioRxiv2018
aSTP_3_I6718	I6718	61508	2000-900 BCE	Orak Ulus village near Krasnoyarsk	Russia	..	..	M	Krasnoyarsk_MLBA	Forest / Steppe	Narasimhan,PattersonBioRxiv2018
aSTP_3_I6789	I6789	61127	1877-1693 calBCE (3455±20 BP, PSUAMS-2922)	Maitan	Kazakhstan	50.09	74.44	M	Maitan_MLBA_Alakul	Forest / Steppe	Narasimhan,PattersonBioRxiv2018
aSTP_3_I6790	I6790	61051	1872-1684 calBCE (3435±20 BP, PSUAMS-2980)	Maitan	Kazakhstan	50.09	74.44	F	Maitan_MLBA_Alakul	Forest / Steppe	Narasimhan,PattersonBioRxiv2018
aSTP_3_I6791	I6791	62659	1862-1664 calBCE (3425±20 BP, PSUAMS-2923)	Maitan	Kazakhstan	50.09	74.44	F	Maitan_MLBA_Alakul	Forest / Steppe	Narasimhan,PattersonBioRxiv2018
aSTP_3_I6792	I6792	61873	1876-1691 calBCE (3450±20 BP, PSUAMS-2924)	Maitan	Kazakhstan	50.09	74.44	F	Maitan_MLBA_Alakul_o	Forest / Steppe	Narasimhan,PattersonBioRxiv2018
aSTP_3_I6793	I6793	61962	1745-1636 calBCE (3395±20 BP, PSUAMS-2925)	Maitan	Kazakhstan	50.09	74.44	M	Maitan_MLBA_Alakul	Forest / Steppe	Narasimhan,PattersonBioRxiv2018
aSTP_3_I6794	I6794	62553	1876-1688 calBCE (3445±20 BP, PSUAMS-2926)	Maitan	Kazakhstan	50.09	74.44	M	Maitan_MLBA_Alakul	Forest / Steppe	Narasimhan,PattersonBioRxiv2018
aSTP_3_I6795	I6795	63129	1749-1642 calBCE (3405±20 BP, PSUAMS-2927)	Maitan	Kazakhstan	50.09	74.44	F	Maitan_MLBA_Alakul_o	Forest / Steppe	Narasimhan,PattersonBioRxiv2018
aSTP_3_I6796	I6796	59560	1882-1748 calBCE (3485±20 BP, PSUAMS-2928)	Maitan	Kazakhstan	50.09	74.44	F	Maitan_MLBA_Alakul	Forest / Steppe	Narasimhan,PattersonBioRxiv2018
aSTP_3_I6797	I6797	63358	1872-1684 calBCE (3435±20 BP, PSUAMS-2929)	Maitan	Kazakhstan	50.09	74.44	F	Maitan_MLBA_Alakul	Forest / Steppe	Narasimhan,PattersonBioRxiv2018
aSTP_3_I6799	I6799	64280	1876-1688 calBCE (3445±20 BP, PSUAMS-2981)	Satan	Kazakhstan	49.12	75.81	M	Satan_MLBA_Alakul	Forest / Steppe	Narasimhan,PattersonBioRxiv2018
aSTP_3_I6800	I6800	52510	1767-1658 calBCE (3415±20 BP, PSUAMS-2942)	Lisakovskiy	Kazakhstan	52.61	62.69	F	Lisakovskiy_MLBA_Alakul	Forest / Steppe	Narasimhan,PattersonBioRxiv2018
aSTP_3_I6823	I6823	65502	1700-1400 BCE	Alpamsa	Kazakhstan	49.58	75.86	F	Alpamsa_MLBA_Alakul	Forest / Steppe	Narasimhan,PattersonBioRxiv2018
aSTP_3_I7060	I7060	49227	1600-1400 BCE	Oi-Dzhailau	Kazakhstan	42.6894	73.1175	F	Oy_Dzhaylau_MLBA	Forest / Steppe	Narasimhan,PattersonBioRxiv2018
aSTP_3_I7480	I7480	63469	2050-1650 BCE [based on 12 directly dates samples]	Kamennyi Ambar 5 Cemetery	Russia	52.8167	60.4667	F	Sintashta_MLBA	Forest / Steppe	Narasimhan,PattersonBioRxiv2018
aSTP_3_I7489	I7489	48142	2200-1900 BCE	Utyevka, Samara River, Samara	Russia	52.9128	50.9906	F	Potapovka	Forest / Steppe	Narasimhan,PattersonBioRxiv2018
aSTP_3_I7670	I7670	36320	2200-1800 BCE	Samara	Russia	..	..	M	Sintashta_MLBA	Forest / Steppe	Narasimhan,PattersonBioRxiv2018
aSTP_3_I7671	I7671	55045	2800-2000 BCE	Samara	Russia	..	..	M	Poltavka	Forest / Steppe	Narasimhan,PattersonBioRxiv2018
aSTP_3_RISE392.SG	RISE392.SG	36192	2126-1896 calBCE (3626±33 BP, OxA-30999)	Stepnoe Cemetery	Russia	53.876	59.076	M	Sintashta_MBA_RISE.SG	.	AllentoftNature2015
aSTP_3_RISE500.SG	RISE500.SG	63365	1700-1500 BCE	Kytmanovo	Russia	53.456	85.447	F	Andronovo.SG	.	AllentoftNature2015
aSTP_3_RISE503.SG	RISE503.SG	47583	1727-1511 calBCE (3328±38 BP, OxA-31445)	Kytmanovo	Russia	53.456	85.447	F	Andronovo.SG	.	AllentoftNature2015
aSTP_3_RISE505.SG	RISE505.SG	80747	1746-1626 calBCE (3391±27 BP, OxA-31216)	Kytmanovo	Russia	53.456	85.447	F	Andronovo.SG	.	AllentoftNature2015
aSTP_3_RISE509.SG	RISE509.SG	49604	2887-2677 calBCE (4186±27 BP, OxA-31221)	Bateni	Russia	54.584	90.775	F	Afanasievo.SG	.	AllentoftNature2015
aSTP_3_RISE511.SG	RISE511.SG	77312	2909-2679 calBCE (4224±36 BP, OxA-31568)	Bateni	Russia	54.584	90.775	F	Afanasievo.SG	.	AllentoftNature2015
aSTP_3_RISE547.SG	RISE547.SG	43551	2887-2634 calBCE (4175±35 BP, GrA-58960)	Temrta	Russia	46.539	43.699	M	Steppe_EBA.SG	.	AllentoftNature2015
aSTP_3_RISE548.SG	RISE548.SG	51743	3000-2400 BCE	Temrta	Russia	46.539	43.699	M	Steppe_EBA.SG	.	AllentoftNature2015
aSTP_3_RISE550.SG	RISE550.SG	33458	3334-2635 calBCE (4312±94 BP, IGAN-2880)	Peshany V	Russia	46.556	43.676	M	Steppe_EBA.SG	.	AllentoftNature2015
aSTP_3_RISE552.SG	RISE552.SG	67825	2849-2143 calBCE (3940±90 BP, IGAN-4079)	Ulan	Russia	46.615	43.334	M	Steppe_EBA.SG	.	AllentoftNature2015
aSTP_4_I3753	I3753	54304	1111-941 calBCE (2860±20 BP, PSUAMS-2540)	Zevakinskiy stone fence	Kazakhstan	50.2249	81.8368	M	Zevakinskiy_LBA	Forest / Steppe	Narasimhan,PattersonBioRxiv2018
aSTP_4_I3772	I3772	55444	1025-901 calBCE (2810±25 BP, PSUAMS-2080)	Zevakinskiy stone fence	Kazakhstan	50.2249	81.8368	F	Zevakinskiy_LBA	Forest / Steppe	Narasimhan,PattersonBioRxiv2018
aSTP_4_I3976	I3976	53428	1191-1010 calBCE (2900±20 BP, PSUAMS-2506)	Zevakinskiy stone fence	Kazakhstan	50.2249	81.8368	M	Zevakinskiy_LBA	Forest / Steppe	Narasimhan,PattersonBioRxiv2018
aSTP_4_I3977	I3977	54892	1126-1000 calBCE (2885±20 BP, PSUAMS-2507)	Zevakinskiy stone fence	Kazakhstan	50.2249	81.8368	M	Zevakinskiy_LBA	Forest / Steppe	Narasimhan,PattersonBioRxiv2018
aSTP_4_I4153	I4153	30180	1200-1000 BCE	Burial Kashkarchi, Ferghana	Uzbekistan	40.3772	71.855	M	Kashkarchi_BA	Forest / Steppe	Narasimhan,PattersonBioRxiv2018
aSTP_4_I4255	I4255	53278	1200-1000 BCE	Burial Kashkarchi, Ferghana	Uzbekistan	40.3772	71.855	M	Kashkarchi_BA	Forest / Steppe	Narasimhan,PattersonBioRxiv2018
aSTP_4_I4267	I4267	57186	1193-1013 calBCE (2905±20 BP, PSUAMS-2512)	Eastern Kazakhstan	Kazakhstan	..	..	M	Zevakinskiy_LBA	Forest / Steppe	Narasimhan,PattersonBioRxiv2018
aSTP_4_I4295	I4295	56500	1211-1056 calBCE (2935±20 BP, PSUAMS-2515)	Eastern Kazakhstan	Kazakhstan	..	..	M	Zevakinskiy_LBA	Forest / Steppe	Narasimhan,PattersonBioRxiv2018

## Sheet: Grouping of aDNA samples
FID	Plot legend
AFR	Africa
ANT	Anatolia
ARM	Armenia
ASC	Central Asia
EUC	Europe Center
EUE	Europe East
EUN	Europe North
EUS	Europe South
EUW	Europe West
GOR	Georgia
IHR	Iran North West
ISR	Iran Shahre Sukhteh
ITR	Iran Teppe Hisar
IWR	Iran West
LEV	Levant
Pak	Pakistan
STP	Steppe

## Sheet: Time coding for aDNA samples
FID	Plot legend
1	Uppr & Epi-Palaeolithic - 9500 BCE
2	Neolithic / Chalcolithic 9500-3350 BCE
3	Bronze Age 3350-1200 BCE
4	Iron Age 1200-550 BCE
5	Achaemenid - Sassanian 550 BCE - 630 CE
6	1460 CE
