# Supplementary material for: Distinct genetic variation and heterogeneity of the Iranian population
Source: PLoS Genet. 2019 Sep 24;15(9):e1008385. doi: 10.1371/journal.pgen.1008385 (PMC6759149; doi:10.1371/journal.pgen.1008385)
Supplement: S6 Table — Each sheet refers to an Iranian ethnic group being modeled as resulting from the admixture between the row and column the 1000 Genomes populations. Lower-left triangle: f3 statistic values; upper-right triangle: corresponding Z values. Negative f3 values are shaded. (XLSX) [file pgen.1008385.s025.xlsx]

## Sheet: Ar
S6 Table. f3 statistics for Iranian ethnic groups resulting from admixture between 1000 Genomes populations. Each sheet refers to an Iranian ethnic group being modeled as resulting from the admixture between the row and column the 1000 Genomes populations. Lower-left triangle: f3 statistic values; upper-right triangle: corresponding Z values. Negative f3 values are shaded.
	AFR_ACB	AFR_ASW	AFR_ESN	AFR_GWD	AFR_LWK	AFR_MSL	AFR_YRI	EAS_CDX	EAS_CHB	EAS_CHS	EAS_JPT	EAS_KHV	EUR_CEU	EUR_FIN	EUR_GBR	EUR_IBS	EUR_TSI	SAS_BEB	SAS_GIH	SAS_ITU	SAS_PJL	SAS_STU
AFR_ACB	NA	131.13	140.547	137.921	137.863	139.648	141.48	53.7	51.576	52.673	51.754	53.299	10.765	16.363	10.278	15.471	8.338	47.892	40.592	45.001	40.398	46.561
AFR_ASW	0.099417	NA	131.296	129.403	129.178	130.845	132.082	58.776	56.787	57.875	57.179	58.296	18.586	24.593	18.208	21.535	14.45	51.223	43.911	47.675	43.633	49.112
AFR_ESN	0.129123	0.112243	NA	138.416	139.038	140.341	142.652	52.328	49.961	51.169	50.228	51.708	2.675	9.041	2.342	8.783	1.43	46.557	38.896	43.942	38.627	45.56
AFR_GWD	0.124988	0.108954	0.141256	NA	136.754	139.863	139.338	51.484	49.446	50.562	49.699	51.019	3.672	9.799	3.295	9.973	2.647	46.405	38.914	43.77	38.596	45.082
AFR_LWK	0.120568	0.105242	0.136836	0.132428	NA	138.151	139.592	52.704	50.324	51.643	50.353	52.174	3.403	9.505	3.097	9.44	2.467	46.266	38.684	43.792	38.477	45.227
AFR_MSL	0.128299	0.111625	0.144986	0.142773	0.135713	NA	141.46	51.565	49.369	50.524	49.586	51.161	2.85	9.294	2.555	8.937	1.641	46.399	38.814	43.813	38.603	45.263
AFR_YRI	0.128988	0.112074	0.1469	0.141351	0.136583	0.145061	NA	51.586	49.529	50.603	49.714	51.187	2.671	8.976	2.319	8.826	1.485	46.302	38.885	43.729	38.503	45.267
EAS_CDX	0.027915	0.028249	0.029781	0.029312	0.029246	0.029796	0.029764	NA	127.183	129.572	122.179	129.357	30.288	48.955	29.999	26.362	22.709	97.966	83	86.034	83.64	87.76
EAS_CHB	0.027237	0.027774	0.029001	0.028607	0.028499	0.029065	0.02902	0.106519	NA	128.612	124.022	125.147	30.741	49.895	30.271	26.223	22.613	95.937	81.007	84.097	82.011	85.752
EAS_CHS	0.027553	0.028056	0.029374	0.028953	0.028866	0.029429	0.029388	0.10926	0.109716	NA	124.656	127.576	30.504	49.428	29.876	26.262	22.557	96.539	81.623	84.67	82.326	86.302
EAS_JPT	0.027422	0.027988	0.029217	0.028843	0.028719	0.029298	0.02923	0.103803	0.107268	0.107374	NA	120.734	30.598	50.252	30.225	26.298	22.541	95.592	81.207	84.273	82.029	85.971
EAS_KHV	0.027551	0.027889	0.029346	0.028905	0.028841	0.029406	0.029354	0.108666	0.105308	0.107702	0.10281	NA	30.407	48.576	30.098	26.404	22.665	97.158	82.329	85.521	82.775	87.044
EUR_CEU	0.003287	0.00547	0.000852	0.001166	0.001066	0.000904	0.000849	0.00977	0.009935	0.009902	0.009936	0.009789	NA	73.827	74.054	68.382	63.386	35.624	37.076	32.675	38.588	32.823
EUR_FIN	0.005262	0.0076	0.00306	0.003307	0.003165	0.003129	0.003026	0.01762	0.018111	0.018012	0.018277	0.01755	0.022817	NA	73.785	66.588	61.339	47.981	46.835	43.708	48.236	44.023
EUR_GBR	0.003182	0.00544	0.000757	0.001059	0.000982	0.000821	0.000748	0.009856	0.009985	0.009926	0.009995	0.009872	0.022267	0.022786	NA	69.107	64.077	35.742	36.957	32.63	38.676	32.977
EUR_IBS	0.00468	0.006323	0.002778	0.003132	0.002933	0.002805	0.00278	0.008207	0.008275	0.008274	0.008321	0.008206	0.019508	0.019274	0.019635	NA	62.056	29.636	30.262	26.831	31.859	27.148
EUR_TSI	0.002391	0.004038	0.000425	0.000778	0.00072	0.000485	0.00044	0.006775	0.006857	0.006824	0.006847	0.006777	0.017445	0.017031	0.01751	0.01689	NA	26.836	28.192	24.819	29.725	24.963
SAS_BEB	0.017453	0.017668	0.018136	0.017936	0.017839	0.018187	0.018138	0.04652	0.045912	0.046387	0.045996	0.046263	0.010046	0.014008	0.010126	0.008178	0.007298	NA	93.502	95.638	90.506	94.744
SAS_GIH	0.014051	0.014412	0.014311	0.014184	0.014131	0.014348	0.014337	0.034376	0.033969	0.034309	0.034298	0.034326	0.010181	0.013258	0.010234	0.00819	0.007542	0.033996	NA	93.593	88.529	92.343
SAS_ITU	0.016162	0.016233	0.016814	0.016693	0.016585	0.016893	0.016836	0.038848	0.038306	0.038698	0.038606	0.038741	0.009072	0.012446	0.009115	0.007343	0.006711	0.037032	0.033631	NA	90.547	95.347
SAS_PJL	0.013312	0.013757	0.013445	0.013384	0.013261	0.013533	0.013459	0.032987	0.032655	0.032924	0.032885	0.032881	0.010637	0.013585	0.010747	0.00865	0.007957	0.031658	0.029128	0.031247	NA	89.106
SAS_STU	0.016817	0.016809	0.017541	0.017386	0.017271	0.017623	0.017564	0.039976	0.039385	0.039819	0.039735	0.039841	0.009106	0.012568	0.009152	0.007397	0.006725	0.037465	0.033756	0.037332	0.031424	NA

## Sheet: Az
S6 Table. f3 statistics for Iranian ethnic groups resulting from admixture between 1000 Genomes populations. Each sheet refers to an Iranian ethnic group being modeled as resulting from the admixture between the row and column the 1000 Genomes populations. Lower-left triangle: f3 statistic values; upper-right triangle: corresponding Z values. Negative f3 values are shaded.
	AFR_ACB	AFR_ASW	AFR_ESN	AFR_GWD	AFR_LWK	AFR_MSL	AFR_YRI	EAS_CDX	EAS_CHB	EAS_CHS	EAS_JPT	EAS_KHV	EUR_CEU	EUR_FIN	EUR_GBR	EUR_IBS	EUR_TSI	SAS_BEB	SAS_GIH	SAS_ITU	SAS_PJL	SAS_STU
AFR_ACB	NA	130.864	139.069	136.675	136.359	138.348	139.842	57.204	54.978	56.085	55.112	57.277	23.067	26.867	22.333	29.858	23.706	57.421	51.385	55.527	52.342	56.901
AFR_ASW	0.109333	NA	130.966	129.168	128.772	130.62	131.618	60.254	58.13	59.257	58.591	60.265	27.984	32.293	27.37	32.954	26.656	58.124	51.93	55.464	52.521	56.864
AFR_ESN	0.141131	0.123169	NA	136.963	137.314	138.861	140.825	57.286	54.733	55.961	54.991	57.142	17.373	21.758	16.695	25.491	19.363	58.014	51.659	56.341	52.726	57.792
AFR_GWD	0.136826	0.119716	0.154126	NA	135.187	138.286	137.785	56.156	53.926	55.066	54.092	56.077	18.013	22.174	17.343	26.4	20.38	57.521	51.477	55.799	52.479	56.903
AFR_LWK	0.132402	0.116005	0.149703	0.145123	NA	136.539	137.715	57.371	54.852	56.232	54.878	57.296	17.934	22.001	17.319	25.965	20.273	57.395	51.125	55.805	52.024	57.035
AFR_MSL	0.140237	0.122482	0.15796	0.155589	0.148509	NA	139.797	56.414	54.038	55.243	54.226	56.45	17.43	21.919	16.829	25.59	19.53	57.786	51.687	56.135	52.781	57.429
AFR_YRI	0.141005	0.12301	0.159963	0.154233	0.14946	0.158047	NA	56.54	54.31	55.39	54.466	56.552	17.424	21.747	16.727	25.616	19.518	57.672	51.606	56.108	52.67	57.415
EAS_CDX	0.029787	0.029158	0.032588	0.031973	0.031934	0.032538	0.032581	NA	123.986	126.647	119.235	126.974	15.558	34.925	15.398	13.095	8.849	91.356	74.13	78.206	74.055	80.268
EAS_CHB	0.02885	0.028425	0.031548	0.031008	0.030927	0.031548	0.031578	0.100156	NA	125.581	120.887	122.454	15.344	35.51	15.033	12.423	8.199	88.616	71.438	75.542	71.567	77.433
EAS_CHS	0.029206	0.028747	0.031961	0.031395	0.031335	0.031953	0.031987	0.102954	0.103158	NA	121.761	125.104	15.241	35.157	14.822	12.504	8.198	89.49	72.306	76.392	72.243	78.328
EAS_JPT	0.028989	0.028593	0.031718	0.0312	0.031102	0.031736	0.031742	0.097374	0.100609	0.100754	NA	118.118	15.167	35.99	14.916	12.394	7.994	88.548	71.9	75.997	71.82	77.841
EAS_KHV	0.029452	0.028826	0.032181	0.031595	0.031557	0.032177	0.0322	0.102603	0.098967	0.101416	0.096405	NA	15.786	34.806	15.595	13.221	8.944	91.16	74.035	78.247	73.839	80.066
EUR_CEU	0.006933	0.008166	0.005404	0.005577	0.005503	0.005392	0.005412	0.004942	0.004852	0.004858	0.004806	0.004991	NA	65.452	66.688	62.269	57.031	25.149	27.024	23.067	28.594	23.247
EUR_FIN	0.008361	0.00975	0.007067	0.007173	0.007057	0.007072	0.007043	0.012285	0.012525	0.012463	0.012645	0.012245	0.019461	NA	65.748	59.008	53.196	36.454	35.46	32.69	36.786	33.117
EUR_GBR	0.006792	0.0081	0.005272	0.005434	0.005384	0.005272	0.005274	0.004992	0.004867	0.004846	0.00483	0.005039	0.019432	0.019394	NA	63.358	57.986	25.335	26.994	23.106	28.802	23.418
EUR_IBS	0.009041	0.00973	0.008048	0.008262	0.008089	0.008011	0.008061	0.004073	0.003886	0.003924	0.003885	0.004102	0.017394	0.016598	0.017487	NA	58.013	21.339	22.572	19.61	24.21	19.924
EUR_TSI	0.006751	0.007444	0.005694	0.005907	0.005876	0.00569	0.00572	0.002645	0.002473	0.002479	0.002417	0.002679	0.015332	0.014355	0.015362	0.015478	NA	18.406	20.408	17.518	21.999	17.68
SAS_BEB	0.021064	0.020315	0.022674	0.022331	0.022259	0.02266	0.022687	0.041811	0.040944	0.041461	0.040982	0.041583	0.00703	0.010459	0.007074	0.005854	0.004983	NA	87.439	90.296	84.251	89.724
SAS_GIH	0.017859	0.017257	0.019043	0.018772	0.018746	0.019016	0.019079	0.029804	0.02914	0.029519	0.029423	0.029784	0.007386	0.009924	0.007404	0.006086	0.005449	0.031232	NA	87.415	81.371	86.428
SAS_ITU	0.020118	0.019224	0.021697	0.021432	0.02135	0.021712	0.021729	0.03444	0.033639	0.034072	0.033895	0.034363	0.006403	0.009239	0.00641	0.005367	0.004745	0.034422	0.031218	NA	84.248	90.325
SAS_PJL	0.017122	0.016605	0.018178	0.017975	0.017878	0.018203	0.018203	0.028412	0.027823	0.028132	0.028008	0.028336	0.007852	0.010261	0.007927	0.006557	0.005874	0.028885	0.026558	0.028825	NA	83.144
SAS_STU	0.020787	0.019813	0.022437	0.022139	0.022051	0.022456	0.022471	0.035585	0.034734	0.03521	0.03504	0.03548	0.006446	0.009372	0.006456	0.005431	0.004769	0.034867	0.031352	0.035086	0.029012	NA

## Sheet: Ba
S6 Table. f3 statistics for Iranian ethnic groups resulting from admixture between 1000 Genomes populations. Each sheet refers to an Iranian ethnic group being modeled as resulting from the admixture between the row and column the 1000 Genomes populations. Lower-left triangle: f3 statistic values; upper-right triangle: corresponding Z values. Negative f3 values are shaded.
	AFR_ACB	AFR_ASW	AFR_ESN	AFR_GWD	AFR_LWK	AFR_MSL	AFR_YRI	EAS_CDX	EAS_CHB	EAS_CHS	EAS_JPT	EAS_KHV	EUR_CEU	EUR_FIN	EUR_GBR	EUR_IBS	EUR_TSI	SAS_BEB	SAS_GIH	SAS_ITU	SAS_PJL	SAS_STU
AFR_ACB	NA	133.049	140.049	137.584	138.001	139.262	140.835	57.157	55.742	56.518	55.158	57.117	35.35	35.795	34.237	42.802	38.344	52.247	46.298	49.829	47.368	50.746
AFR_ASW	0.109356	NA	132.573	130.855	131.113	132.22	133.301	61.259	60.171	60.931	59.816	61.144	41.906	42.557	40.753	47.595	42.957	53.497	47.63	49.984	48.41	50.933
AFR_ESN	0.140038	0.122524	NA	137.538	138.657	139.45	141.551	56.522	54.736	55.661	54.439	56.17	27.488	28.775	26.583	36.127	31.678	52.231	45.937	50.157	46.778	51.127
AFR_GWD	0.135876	0.119214	0.152506	NA	136.282	138.859	138.388	56.051	54.513	55.381	54.049	55.836	28.701	29.649	27.805	37.693	33.285	52.483	46.27	50.184	47.198	50.858
AFR_LWK	0.131458	0.115507	0.148088	0.143652	NA	137.751	139.082	57.053	55.295	56.416	54.682	56.859	28.784	29.67	27.896	37.403	33.285	52.121	45.75	49.76	46.55	50.82
AFR_MSL	0.139143	0.121837	0.156196	0.153967	0.146893	NA	140.429	55.965	54.245	55.19	53.849	55.827	27.674	29.078	26.849	36.376	31.958	52.48	46.215	50.287	47.126	51.207
AFR_YRI	0.139886	0.122338	0.158172	0.152586	0.147819	0.156256	NA	55.856	54.281	55.101	53.894	55.72	27.712	28.924	26.777	36.479	32.046	52.283	46.197	50.229	47.028	51.161
EAS_CDX	0.029207	0.029012	0.031349	0.030875	0.030837	0.031298	0.031316	NA	124.207	127.288	119.249	126.698	27.591	42.585	27.048	27.074	24.147	91.863	73.945	79.117	74.549	80.097
EAS_CHB	0.028673	0.028682	0.030712	0.030313	0.030233	0.03071	0.030715	0.099693	NA	126.028	121.097	122.279	28.264	43.711	27.672	27.476	24.489	90.359	72.253	77.292	73.235	78.117
EAS_CHS	0.028891	0.028866	0.030987	0.030561	0.030503	0.030977	0.030985	0.102351	0.102957	NA	122.164	125.169	27.844	43.183	27.064	27.14	24.091	91.115	72.893	77.964	73.524	78.906
EAS_JPT	0.02871	0.028748	0.03078	0.030402	0.030306	0.030797	0.030777	0.096812	0.100446	0.100453	NA	117.904	27.435	43.291	26.889	26.816	23.759	89.687	72.089	76.76	72.571	77.694
EAS_KHV	0.028897	0.028706	0.030968	0.030522	0.030486	0.030962	0.03096	0.101762	0.09853	0.100839	0.095869	NA	27.94	42.51	27.426	27.383	24.365	91.275	73.514	78.678	74.041	79.458
EUR_CEU	0.011712	0.013378	0.009527	0.009841	0.009768	0.009514	0.009509	0.009492	0.009805	0.009672	0.009657	0.009567	NA	86.172	90.486	88.301	83.781	30.758	33.201	26.835	36.875	26.792
EUR_FIN	0.01231	0.014132	0.01036	0.010606	0.010492	0.010364	0.010309	0.016001	0.016642	0.016442	0.016661	0.015986	0.028513	NA	85.703	81.728	77.069	38.454	38.434	33.227	41.478	33.264
EUR_GBR	0.011541	0.013282	0.009366	0.009668	0.009619	0.009365	0.009341	0.009512	0.009789	0.009631	0.009651	0.009585	0.029283	0.028415	NA	88.721	84.091	30.612	32.949	26.643	36.721	26.783
EUR_IBS	0.014573	0.015696	0.012924	0.013278	0.013107	0.012886	0.01291	0.009379	0.009594	0.009494	0.009492	0.009434	0.028031	0.026407	0.028094	NA	86.64	29.431	31.295	25.891	34.861	26.01
EUR_TSI	0.012437	0.013564	0.010724	0.011077	0.011047	0.010718	0.010723	0.008104	0.008334	0.008202	0.008176	0.008163	0.026123	0.024317	0.026122	0.027023	NA	27.22	29.665	24.367	33.246	24.337
SAS_BEB	0.018019	0.017704	0.01897	0.018767	0.018697	0.018956	0.018957	0.038519	0.038055	0.038433	0.037991	0.038317	0.009107	0.011704	0.009121	0.008686	0.007968	NA	81.184	85.406	77.618	85.035
SAS_GIH	0.014796	0.014628	0.015322	0.015192	0.015167	0.015294	0.015332	0.026501	0.02624	0.026481	0.026422	0.026507	0.009442	0.011149	0.00943	0.008898	0.008413	0.025456	NA	80.467	73.102	79.7
SAS_ITU	0.016411	0.015952	0.017331	0.017207	0.017127	0.017346	0.017338	0.030491	0.030094	0.030388	0.030247	0.03044	0.007818	0.009823	0.007795	0.007538	0.007068	0.028001	0.02478	NA	76.466	85.111
SAS_PJL	0.014655	0.014572	0.015054	0.01499	0.014895	0.015077	0.015052	0.025706	0.02552	0.02569	0.025603	0.025656	0.010503	0.012081	0.010549	0.009964	0.009433	0.023707	0.021361	0.022984	NA	75.756
SAS_STU	0.017076	0.016537	0.018068	0.017911	0.017824	0.018086	0.018075	0.031632	0.031184	0.031522	0.031388	0.031553	0.007858	0.009952	0.007838	0.007598	0.007088	0.028442	0.024911	0.028	0.023168	NA

## Sheet: Gi
S6 Table. f3 statistics for Iranian ethnic groups resulting from admixture between 1000 Genomes populations. Each sheet refers to an Iranian ethnic group being modeled as resulting from the admixture between the row and column the 1000 Genomes populations. Lower-left triangle: f3 statistic values; upper-right triangle: corresponding Z values. Negative f3 values are shaded.
	AFR_ACB	AFR_ASW	AFR_ESN	AFR_GWD	AFR_LWK	AFR_MSL	AFR_YRI	EAS_CDX	EAS_CHB	EAS_CHS	EAS_JPT	EAS_KHV	EUR_CEU	EUR_FIN	EUR_GBR	EUR_IBS	EUR_TSI	SAS_BEB	SAS_GIH	SAS_ITU	SAS_PJL	SAS_STU
AFR_ACB	NA	133.325	140.792	138.483	138.409	140.207	141.68	64.004	62.114	63.351	62.281	63.748	33.936	37.303	33.172	40.803	34.434	63.309	57.1	60.762	58.018	62.533
AFR_ASW	0.114025	NA	133.094	131.447	131.225	132.95	133.863	67.484	65.713	66.947	66.169	67.102	39.424	43.008	38.706	44.386	37.77	64.289	57.9	60.948	58.596	62.729
AFR_ESN	0.145998	0.127973	NA	138.524	139.127	140.425	142.381	63.393	61.142	62.474	61.465	62.902	27.884	31.794	27.208	35.994	29.853	63.436	57.076	61.286	58.03	63.008
AFR_GWD	0.141637	0.12447	0.159076	NA	137.05	140.03	139.495	62.429	60.532	61.816	60.749	62.12	28.597	32.144	27.92	37.043	30.939	63.117	57.114	60.852	57.867	62.313
AFR_LWK	0.137166	0.120717	0.154606	0.149968	NA	138.47	139.692	63.571	61.395	62.891	61.518	63.222	28.572	32.128	27.99	36.652	30.937	62.53	56.359	60.551	57.167	62.042
AFR_MSL	0.145127	0.127311	0.162993	0.160582	0.153432	NA	141.549	62.592	60.51	61.838	60.757	62.362	28.061	32.078	27.499	36.234	30.13	63.4	57.215	61.271	58.208	62.902
AFR_YRI	0.145853	0.127794	0.164962	0.159165	0.154342	0.163062	NA	62.481	60.539	61.736	60.771	62.2	27.883	31.768	27.204	36.115	30.016	62.984	56.912	60.946	57.814	62.51
EAS_CDX	0.036748	0.036191	0.039573	0.038931	0.038879	0.039553	0.039548	NA	122.037	124.933	118.06	124.274	34.999	50.618	34.493	32.828	28.958	95.544	81.691	84.265	81.881	86.417
EAS_CHB	0.036094	0.035743	0.038815	0.03825	0.038155	0.038846	0.038827	0.110935	NA	123.849	119.703	120.115	35.555	51.717	34.937	32.959	29.144	93.436	80	82.376	80.174	84.317
EAS_CHS	0.036402	0.036017	0.039181	0.038589	0.038516	0.039203	0.039188	0.113705	0.114201	NA	120.731	122.872	35.347	51.373	34.572	32.981	28.983	94.299	80.624	83.121	80.749	85.113
EAS_JPT	0.036289	0.035968	0.039042	0.038498	0.038386	0.039091	0.039048	0.108187	0.111738	0.111833	NA	116.585	35.336	52.186	34.79	33.071	29	93.467	80.168	82.856	80.317	84.639
EAS_KHV	0.03636	0.035807	0.039113	0.038501	0.038449	0.039139	0.039114	0.113062	0.109687	0.112104	0.107161	NA	35.128	50.213	34.636	32.954	28.929	94.931	81.275	83.935	81.194	85.678
EUR_CEU	0.010673	0.011993	0.009134	0.009287	0.0092	0.009153	0.009124	0.01164	0.01184	0.011795	0.011849	0.011639	NA	75.487	76.966	72.705	66.917	35.993	35.581	31.887	37.401	32.664
EUR_FIN	0.012493	0.013971	0.01119	0.011276	0.011146	0.011226	0.011148	0.019421	0.019953	0.01984	0.02013	0.019331	0.023613	NA	75.717	69.587	63.882	46.766	44.246	41.698	45.902	42.581
EUR_GBR	0.010542	0.011938	0.009012	0.009153	0.00909	0.009043	0.008995	0.011701	0.011866	0.011794	0.011884	0.011699	0.023214	0.023556	NA	73.783	67.962	36.359	35.81	32.198	37.856	33.082
EUR_IBS	0.012876	0.013648	0.011878	0.012072	0.011884	0.01187	0.011872	0.010842	0.010944	0.010932	0.010999	0.010822	0.021228	0.020806	0.021332	NA	67.948	32.596	31.541	28.874	33.43	29.727
EUR_TSI	0.010281	0.011057	0.009217	0.00941	0.009366	0.009244	0.009225	0.009116	0.009233	0.009188	0.009231	0.009099	0.018862	0.018257	0.018903	0.019088	NA	28.929	28.526	25.946	30.338	26.6
SAS_BEB	0.024658	0.02398	0.026282	0.025914	0.02583	0.026299	0.026277	0.048541	0.047958	0.048428	0.048052	0.048262	0.010446	0.014282	0.010501	0.009339	0.008174	NA	90.094	92.775	87.264	92.577
SAS_GIH	0.020662	0.020133	0.021858	0.021563	0.021524	0.021861	0.021876	0.035675	0.035296	0.035628	0.035638	0.035605	0.01004	0.012978	0.010069	0.008808	0.007878	0.033815	NA	88.936	83.378	88.344
SAS_ITU	0.023075	0.022252	0.024669	0.02438	0.024285	0.024715	0.024683	0.040483	0.039967	0.040353	0.04028	0.040356	0.009185	0.012424	0.009203	0.00822	0.007305	0.037167	0.033173	NA	86.244	92.227
SAS_PJL	0.019983	0.01954	0.02105	0.020823	0.020712	0.021105	0.021057	0.034336	0.034033	0.034293	0.034275	0.03421	0.010573	0.013381	0.01066	0.009346	0.00837	0.031514	0.028403	0.030824	NA	85.721
SAS_STU	0.02388	0.022977	0.025547	0.025224	0.025122	0.025596	0.025562	0.041769	0.041202	0.041631	0.041566	0.041613	0.00936	0.012689	0.009381	0.008415	0.00746	0.037747	0.03344	0.037339	0.031145	NA

## Sheet: Kd
S6 Table. f3 statistics for Iranian ethnic groups resulting from admixture between 1000 Genomes populations. Each sheet refers to an Iranian ethnic group being modeled as resulting from the admixture between the row and column the 1000 Genomes populations. Lower-left triangle: f3 statistic values; upper-right triangle: corresponding Z values. Negative f3 values are shaded.
	AFR_ACB	AFR_ASW	AFR_ESN	AFR_GWD	AFR_LWK	AFR_MSL	AFR_YRI	EAS_CDX	EAS_CHB	EAS_CHS	EAS_JPT	EAS_KHV	EUR_CEU	EUR_FIN	EUR_GBR	EUR_IBS	EUR_TSI	SAS_BEB	SAS_GIH	SAS_ITU	SAS_PJL	SAS_STU
AFR_ACB	NA	134.558	142.405	140.078	140.197	141.464	142.963	64.073	61.748	63.031	61.914	63.851	30.439	34.67	29.732	37.171	31.067	63.121	57.425	61.202	58.575	62.779
AFR_ASW	0.112445	NA	134.501	132.823	132.8	133.956	134.914	67.485	65.285	66.591	65.765	67.184	35.719	40.415	35.144	40.573	34.309	64.389	58.531	61.765	59.298	63.302
AFR_ESN	0.144336	0.126353	NA	140.338	141.055	141.935	143.887	63.439	60.792	62.209	61.154	62.983	24.498	29.336	23.852	32.608	26.569	63.314	57.479	61.643	58.615	63.239
AFR_GWD	0.139999	0.122873	0.157391	NA	139.008	141.377	140.934	62.28	60.047	61.363	60.278	61.977	24.981	29.574	24.358	33.373	27.567	62.925	57.261	61.109	58.31	62.452
AFR_LWK	0.135504	0.119094	0.152895	0.148283	NA	140.086	141.323	63.31	60.805	62.348	60.901	62.991	24.994	29.474	24.408	33.026	27.428	62.284	56.466	60.708	57.59	62.178
AFR_MSL	0.143459	0.125685	0.161276	0.158884	0.151716	NA	142.665	62.283	59.818	61.194	60.06	62.037	24.666	29.558	24.125	32.807	26.879	62.763	57.136	61.124	58.341	62.672
AFR_YRI	0.144199	0.126183	0.163256	0.157487	0.152641	0.161352	NA	62.312	60.065	61.322	60.283	62.055	24.465	29.223	23.808	32.61	26.626	62.57	56.988	60.974	58.07	62.504
EAS_CDX	0.035434	0.034877	0.038248	0.037622	0.037533	0.03822	0.038231	NA	124.69	127.267	120.273	127.369	32.086	49.577	31.717	29.426	25.772	98.531	84.509	87.379	84.812	89.076
EAS_CHB	0.034723	0.034371	0.037434	0.036883	0.036753	0.037455	0.037453	0.10945	NA	126.213	122.08	122.98	32.455	50.459	31.927	29.234	25.739	96.609	82.755	85.743	83.321	87.156
EAS_CHS	0.035066	0.03468	0.037834	0.037256	0.037148	0.037847	0.037849	0.112248	0.112685	NA	122.756	125.522	32.323	50.124	31.624	29.323	25.724	97.319	83.42	86.427	83.834	87.875
EAS_JPT	0.034902	0.03458	0.037644	0.037115	0.036968	0.037684	0.037657	0.106693	0.110176	0.110307	NA	119.034	32.398	51.142	31.964	29.406	25.666	96.514	82.982	86.27	83.696	87.575
EAS_KHV	0.035077	0.034524	0.037819	0.037222	0.037135	0.037837	0.037828	0.11166	0.108235	0.110682	0.105699	NA	32.299	49.233	31.908	29.509	25.816	98.213	84.416	87.385	84.575	88.754
EUR_CEU	0.009204	0.010518	0.007664	0.00783	0.007708	0.007674	0.007662	0.01024	0.010381	0.010371	0.010374	0.010269	NA	72.432	72.74	68.428	63.03	35.333	35.57	32.06	37.146	32.47
EUR_FIN	0.011039	0.012511	0.009735	0.009834	0.009669	0.009763	0.009701	0.018022	0.018494	0.018416	0.018654	0.017961	0.021983	NA	72.569	65.953	60.172	46.848	44.728	42.437	46.063	42.863
EUR_GBR	0.009074	0.010465	0.007544	0.007699	0.0076	0.007566	0.007535	0.010303	0.010408	0.010372	0.01041	0.01033	0.021566	0.021927	NA	69.3	63.758	35.385	35.517	32.093	37.253	32.603
EUR_IBS	0.011247	0.012015	0.010246	0.010453	0.010231	0.01023	0.010248	0.00929	0.009333	0.009356	0.009372	0.0093	0.019429	0.019028	0.019534	NA	63.625	31.217	30.838	28.331	32.367	28.889
EUR_TSI	0.008828	0.009601	0.007763	0.007969	0.007889	0.007781	0.007779	0.007738	0.007797	0.007787	0.007779	0.007752	0.01724	0.016656	0.017282	0.01731	NA	28.048	28.307	25.924	29.747	26.346
SAS_BEB	0.024268	0.02359	0.025884	0.025531	0.025411	0.025893	0.025887	0.048164	0.047524	0.048028	0.047601	0.047915	0.009943	0.01379	0.01	0.008684	0.007693	NA	92.857	95.706	90.09	94.856
SAS_GIH	0.020515	0.019985	0.021703	0.021423	0.021348	0.021698	0.021729	0.035562	0.035126	0.035492	0.03545	0.035522	0.00977	0.012721	0.0098	0.008387	0.00763	0.034601	NA	92.684	86.889	91.397
SAS_ITU	0.022913	0.02209	0.024498	0.024224	0.024094	0.024536	0.024521	0.04035	0.039777	0.040196	0.040073	0.040253	0.008909	0.01216	0.008928	0.007791	0.00705	0.037936	0.034184	NA	89.954	95.29
SAS_PJL	0.019705	0.019261	0.020766	0.020553	0.020407	0.020812	0.02078	0.034095	0.033734	0.034029	0.033959	0.033998	0.01017	0.012991	0.010258	0.008792	0.007989	0.032174	0.029303	0.031709	NA	88.642
SAS_STU	0.023689	0.022785	0.025346	0.025039	0.024901	0.025387	0.02537	0.041604	0.040981	0.041444	0.041327	0.041479	0.009056	0.012397	0.009078	0.007959	0.007177	0.038486	0.034423	0.038304	0.032002	NA

## Sheet: Lr
S6 Table. f3 statistics for Iranian ethnic groups resulting from admixture between 1000 Genomes populations. Each sheet refers to an Iranian ethnic group being modeled as resulting from the admixture between the row and column the 1000 Genomes populations. Lower-left triangle: f3 statistic values; upper-right triangle: corresponding Z values. Negative f3 values are shaded.
	AFR_ACB	AFR_ASW	AFR_ESN	AFR_GWD	AFR_LWK	AFR_MSL	AFR_YRI	EAS_CDX	EAS_CHB	EAS_CHS	EAS_JPT	EAS_KHV	EUR_CEU	EUR_FIN	EUR_GBR	EUR_IBS	EUR_TSI	SAS_BEB	SAS_GIH	SAS_ITU	SAS_PJL	SAS_STU
AFR_ACB	NA	133.943	141.618	139.437	139.312	141.014	142.448	63.053	60.923	62.148	60.883	62.818	28.348	32.336	27.343	35.087	28.839	61.788	54.943	59.381	55.669	60.678
AFR_ASW	0.11084	NA	133.646	132.04	131.747	133.391	134.311	66.944	64.895	66.125	65.206	66.61	33.765	38.169	32.848	38.699	32.293	62.93	55.974	59.668	56.373	61.023
AFR_ESN	0.142461	0.124619	NA	139.471	139.961	141.239	143.145	62.398	59.927	61.273	60.041	61.943	22.165	26.661	21.27	30.165	24	61.891	54.909	59.811	55.639	61.144
AFR_GWD	0.138151	0.121164	0.155404	NA	138.011	140.892	140.311	61.279	59.15	60.422	59.172	60.925	22.647	26.935	21.766	30.893	24.905	61.353	54.587	59.18	55.261	60.174
AFR_LWK	0.133702	0.117429	0.150955	0.14637	NA	139.236	140.44	62.426	60.08	61.569	59.927	62.109	22.639	26.852	21.833	30.527	24.843	60.999	54.044	59.046	54.783	60.163
AFR_MSL	0.141573	0.123939	0.159251	0.156881	0.149766	NA	142.201	61.385	59.106	60.426	59.163	61.099	22.207	26.839	21.413	30.257	24.176	61.592	54.756	59.572	55.584	60.782
AFR_YRI	0.142317	0.124442	0.161232	0.155494	0.150694	0.15932	NA	61.319	59.177	60.365	59.216	61.033	22.154	26.664	21.254	30.235	24.098	61.231	54.477	59.252	55.161	60.419
EAS_CDX	0.033771	0.033314	0.036481	0.035873	0.035821	0.03644	0.036457	NA	125.497	127.709	121	127.643	30.066	47.692	29.553	27.637	23.816	98.541	83.994	86.83	83.96	88.555
EAS_CHB	0.033038	0.032786	0.035645	0.035112	0.035018	0.035653	0.035657	0.10745	NA	127.435	123.339	123.989	30.556	48.871	29.849	27.531	23.74	96.813	82.1	84.993	82.378	86.536
EAS_CHS	0.033365	0.033079	0.036029	0.03547	0.035397	0.036029	0.036037	0.110227	0.110639	NA	123.867	126.235	30.256	48.259	29.402	27.549	23.647	97.318	82.644	85.486	82.746	87.047
EAS_JPT	0.033181	0.032958	0.035819	0.035307	0.035197	0.035846	0.035825	0.104664	0.108115	0.10823	NA	119.939	30.405	49.317	29.835	27.577	23.515	96.695	82.33	85.239	82.484	86.704
EAS_KHV	0.033418	0.032965	0.036056	0.035477	0.035426	0.036061	0.036058	0.109682	0.106241	0.108667	0.103675	NA	30.314	47.511	29.789	27.778	23.836	97.92	83.478	86.496	83.344	87.841
EUR_CEU	0.008668	0.010078	0.007034	0.007217	0.00713	0.007031	0.007025	0.009561	0.009678	0.009654	0.009636	0.009594	NA	72.326	73.113	69.607	64.201	33.649	33.905	30.099	35.54	30.526
EUR_FIN	0.010357	0.011924	0.008959	0.009074	0.008945	0.008973	0.008917	0.017184	0.017631	0.017538	0.017755	0.017126	0.022201	NA	72.617	66.692	60.875	45.217	43.108	40.313	44.532	40.841
EUR_GBR	0.008532	0.010018	0.006908	0.007079	0.007016	0.006917	0.006892	0.009618	0.009699	0.009648	0.009666	0.009648	0.02192	0.022139	NA	70.298	64.816	33.753	33.884	30.079	35.694	30.636
EUR_IBS	0.010729	0.011594	0.009633	0.009856	0.00967	0.009605	0.009629	0.008637	0.008656	0.008664	0.008659	0.00865	0.019818	0.019276	0.019916	NA	64.964	29.672	29.285	26.441	30.906	27.044
EUR_TSI	0.008296	0.009165	0.007135	0.007358	0.007314	0.007141	0.007145	0.007068	0.007103	0.007078	0.00705	0.007085	0.017613	0.01689	0.017649	0.017706	NA	26.417	26.718	23.966	28.243	24.395
SAS_BEB	0.022761	0.022183	0.024276	0.02394	0.023856	0.024272	0.024272	0.046461	0.045799	0.046286	0.04584	0.046216	0.009395	0.013091	0.009445	0.008162	0.007153	NA	92.975	95.951	90.097	95.244
SAS_GIH	0.019073	0.018643	0.020161	0.019898	0.019859	0.020143	0.02018	0.033945	0.033486	0.033836	0.033774	0.033908	0.009278	0.012081	0.009302	0.007922	0.007146	0.033116	NA	92.235	86.135	91.347
SAS_ITU	0.021375	0.020653	0.022859	0.022602	0.022508	0.022884	0.022875	0.038631	0.038036	0.038439	0.038295	0.038537	0.008329	0.011431	0.008342	0.007238	0.006477	0.036352	0.032666	NA	89.356	95.282
SAS_PJL	0.018296	0.017952	0.019257	0.019061	0.018951	0.01929	0.019264	0.032512	0.032128	0.032408	0.032318	0.032419	0.009709	0.012382	0.009791	0.008357	0.007536	0.030726	0.027918	0.030228	NA	88.39
SAS_STU	0.022132	0.021329	0.023688	0.023398	0.023297	0.023716	0.023705	0.039866	0.03922	0.039667	0.03953	0.039744	0.008459	0.01165	0.008475	0.007387	0.006587	0.036885	0.032887	0.036669	0.030503	NA

## Sheet: Ma
S6 Table. f3 statistics for Iranian ethnic groups resulting from admixture between 1000 Genomes populations. Each sheet refers to an Iranian ethnic group being modeled as resulting from the admixture between the row and column the 1000 Genomes populations. Lower-left triangle: f3 statistic values; upper-right triangle: corresponding Z values. Negative f3 values are shaded.
	AFR_ACB	AFR_ASW	AFR_ESN	AFR_GWD	AFR_LWK	AFR_MSL	AFR_YRI	EAS_CDX	EAS_CHB	EAS_CHS	EAS_JPT	EAS_KHV	EUR_CEU	EUR_FIN	EUR_GBR	EUR_IBS	EUR_TSI	SAS_BEB	SAS_GIH	SAS_ITU	SAS_PJL	SAS_STU
AFR_ACB	NA	132.884	140.169	137.708	137.709	139.428	141.069	62.062	60.305	61.56	60.211	61.859	32.081	35.057	31.121	38.786	32.711	59.303	53.186	57.106	53.807	58.902
AFR_ASW	0.112163	NA	133.056	131.295	131.163	132.746	133.887	65.705	64.066	65.324	64.235	65.381	37.466	40.828	36.586	42.406	36.115	60.396	54.147	57.366	54.523	59.102
AFR_ESN	0.143818	0.125906	NA	138.184	138.867	140.118	142.276	61.368	59.291	60.651	59.36	60.933	25.754	29.374	24.924	33.742	27.791	59.45	53.098	57.646	53.816	59.403
AFR_GWD	0.139538	0.122482	0.15676	NA	136.659	139.578	139.175	60.658	58.847	60.142	58.799	60.371	26.446	29.779	25.591	34.715	28.843	59.366	53.344	57.361	53.869	58.815
AFR_LWK	0.135087	0.118746	0.152309	0.147753	NA	138.07	139.446	61.651	59.596	61.101	59.418	61.367	26.593	29.822	25.781	34.495	28.946	58.765	52.555	57.024	53.129	58.575
AFR_MSL	0.142956	0.125252	0.160603	0.158265	0.151145	NA	141.218	60.574	58.634	59.983	58.617	60.374	25.846	29.564	25.081	33.858	28.006	59.406	53.36	57.532	54.042	59.261
AFR_YRI	0.143683	0.125737	0.162568	0.156858	0.152055	0.16068	NA	60.559	58.76	59.987	58.734	60.309	25.732	29.304	24.887	33.802	27.875	59.094	53.048	57.393	53.674	59.049
EAS_CDX	0.034301	0.033792	0.036964	0.036389	0.03634	0.03695	0.036948	NA	123.045	125.633	118.548	125.697	31.467	48.267	30.751	29.498	25.378	95.206	81.128	83.959	80.145	85.85
EAS_CHB	0.033622	0.033317	0.036181	0.035682	0.03559	0.036216	0.036202	0.107353	NA	124.778	120.281	121.548	32.084	49.497	31.202	29.59	25.449	93.153	79.228	81.912	78.634	83.689
EAS_CHS	0.033909	0.033571	0.036525	0.036	0.03593	0.036552	0.036542	0.110092	0.110559	NA	121.152	124.136	31.585	48.816	30.625	29.407	25.187	93.938	79.827	82.616	78.98	84.466
EAS_JPT	0.033805	0.033531	0.036396	0.035918	0.03581	0.03645	0.036411	0.104604	0.108113	0.108188	NA	117.471	32.011	50.063	31.246	29.684	25.312	92.881	79.141	82.033	78.577	83.762
EAS_KHV	0.033927	0.033422	0.036518	0.035972	0.035924	0.036549	0.036527	0.109511	0.106121	0.10851	0.103593	NA	31.711	48.074	30.978	29.614	25.421	94.903	80.853	83.841	79.869	85.526
EUR_CEU	0.010229	0.01159	0.008544	0.008761	0.008677	0.008568	0.008543	0.010363	0.010535	0.01047	0.010533	0.010375	NA	76.207	77.868	74.338	68.999	33.257	33.361	29.096	35.122	29.8
EUR_FIN	0.011752	0.01327	0.010302	0.010452	0.010326	0.010344	0.010269	0.017825	0.018327	0.018194	0.018492	0.017747	0.023906	NA	76.024	70.359	64.849	43.848	41.689	38.475	42.906	39.235
EUR_GBR	0.010077	0.011514	0.008401	0.008607	0.008547	0.008437	0.008394	0.010403	0.010539	0.010447	0.010546	0.010413	0.023778	0.023828	NA	74.85	69.44	33.114	33.046	28.888	34.997	29.726
EUR_IBS	0.01255	0.013365	0.011403	0.011661	0.011477	0.011401	0.011407	0.009695	0.009768	0.009736	0.009812	0.009687	0.021946	0.021235	0.022029	NA	69.709	29.82	29.252	26.081	31.075	26.904
EUR_TSI	0.010018	0.010837	0.008806	0.009063	0.009022	0.008838	0.008823	0.008028	0.008117	0.008052	0.008104	0.008024	0.019643	0.01875	0.019662	0.019993	NA	26.213	26.235	23.233	28.097	23.891
SAS_BEB	0.022627	0.021997	0.024093	0.023792	0.02371	0.024116	0.024097	0.045592	0.044983	0.045431	0.045065	0.045325	0.009544	0.013076	0.009578	0.008567	0.00746	NA	88.396	90.966	84.138	90.628
SAS_GIH	0.018752	0.018271	0.019792	0.019563	0.019526	0.0198	0.019819	0.032879	0.032474	0.032785	0.032803	0.032822	0.009245	0.011883	0.009253	0.008144	0.007272	0.031397	NA	87.236	80.609	86.713
SAS_ITU	0.021057	0.020283	0.022493	0.02227	0.022178	0.022544	0.022517	0.037571	0.037029	0.037393	0.03733	0.037456	0.008295	0.011232	0.008292	0.00746	0.006602	0.034637	0.030765	NA	83.271	90.478
SAS_PJL	0.018138	0.017743	0.01905	0.018888	0.018781	0.01911	0.019065	0.031608	0.031278	0.031518	0.031509	0.031495	0.00984	0.012347	0.009905	0.008744	0.007825	0.029168	0.026175	0.028488	NA	82.738
SAS_STU	0.021848	0.020993	0.023355	0.023099	0.023	0.02341	0.02338	0.03884	0.038247	0.038654	0.038598	0.038697	0.008457	0.011484	0.008457	0.007642	0.006744	0.035203	0.031018	0.034804	0.028795	NA

## Sheet: Pe
S6 Table. f3 statistics for Iranian ethnic groups resulting from admixture between 1000 Genomes populations. Each sheet refers to an Iranian ethnic group being modeled as resulting from the admixture between the row and column the 1000 Genomes populations. Lower-left triangle: f3 statistic values; upper-right triangle: corresponding Z values. Negative f3 values are shaded.
	AFR_ACB	AFR_ASW	AFR_ESN	AFR_GWD	AFR_LWK	AFR_MSL	AFR_YRI	EAS_CDX	EAS_CHB	EAS_CHS	EAS_JPT	EAS_KHV	EUR_CEU	EUR_FIN	EUR_GBR	EUR_IBS	EUR_TSI	SAS_BEB	SAS_GIH	SAS_ITU	SAS_PJL	SAS_STU
AFR_ACB	NA	130.419	138.253	135.985	135.717	137.631	139.091	57.742	55.499	56.571	55.466	57.6	21.95	25.875	21.183	28.888	22.576	54.145	47.568	51.635	47.791	53.387
AFR_ASW	0.106989	NA	130.402	128.855	128.416	130.198	131.085	61.383	59.264	60.401	59.49	61.153	27.896	32.267	27.249	33.037	26.565	55.411	48.768	52.111	48.721	53.781
AFR_ESN	0.13811	0.120492	NA	136.251	136.691	138.117	140.082	57.276	54.698	55.886	54.844	56.892	15.292	19.882	14.639	23.574	17.264	54.189	47.378	51.924	47.589	53.732
AFR_GWD	0.133884	0.117117	0.150845	NA	134.704	137.817	137.192	56.356	54.147	55.277	54.179	56.119	16.035	20.38	15.377	24.596	18.389	54.08	47.418	51.799	47.629	53.271
AFR_LWK	0.129461	0.113405	0.146423	0.141923	NA	135.995	137.18	57.419	54.919	56.251	54.788	57.143	16.077	20.352	15.471	24.284	18.397	53.62	46.966	51.534	47.074	53.132
AFR_MSL	0.137248	0.119837	0.154631	0.152336	0.145261	NA	139.151	56.502	54.084	55.283	54.146	56.36	15.397	20.091	14.839	23.766	17.498	54.209	47.542	52.044	47.85	53.704
AFR_YRI	0.13797	0.120319	0.156585	0.150937	0.146165	0.154703	NA	56.385	54.145	55.204	54.186	56.206	15.278	19.818	14.609	23.636	17.349	53.898	47.311	51.714	47.502	53.438
EAS_CDX	0.030204	0.029886	0.032692	0.03215	0.032103	0.032673	0.032671	NA	123.534	126.323	118.757	126.416	23.772	41.967	23.304	21.441	17.483	94.862	78.285	82.026	78.172	83.968
EAS_CHB	0.029499	0.029385	0.031884	0.031417	0.031328	0.031914	0.031899	0.103598	NA	125.252	120.681	121.923	24.187	42.996	23.607	21.417	17.528	92.716	76.608	80.167	76.554	81.96
EAS_CHS	0.029829	0.029682	0.032271	0.031778	0.031711	0.032293	0.032282	0.106365	0.106799	NA	121.481	124.532	24.009	42.585	23.291	21.462	17.452	93.397	77.195	80.801	76.847	82.537
EAS_JPT	0.029687	0.029603	0.032104	0.031658	0.031553	0.032152	0.032113	0.100871	0.10433	0.104449	NA	117.695	24.082	43.37	23.567	21.503	17.416	92.191	76.643	80.244	76.085	81.878
EAS_KHV	0.029884	0.029571	0.032301	0.031788	0.031742	0.032327	0.032305	0.105826	0.102426	0.104845	0.099919	NA	24.03	41.84	23.572	21.652	17.649	94.26	78.022	81.847	77.483	83.426
EUR_CEU	0.006628	0.008169	0.004794	0.005039	0.004957	0.004813	0.004787	0.007565	0.007706	0.007686	0.00771	0.007629	NA	71.741	72.737	69.035	63.345	27.383	28.405	24.021	30.269	24.361
EUR_FIN	0.008143	0.009841	0.006544	0.006721	0.006598	0.00658	0.006505	0.014985	0.015454	0.015367	0.015624	0.01496	0.021383	NA	71.758	65.775	59.637	38.867	37.367	34.008	38.791	34.528
EUR_GBR	0.006481	0.008098	0.004656	0.004889	0.004832	0.004687	0.004643	0.007609	0.007714	0.007668	0.007728	0.007671	0.021258	0.02131	NA	69.624	63.883	27.348	28.235	23.862	30.238	24.313
EUR_IBS	0.008803	0.009801	0.007504	0.007789	0.007609	0.007497	0.007502	0.006769	0.006812	0.006825	0.006862	0.006813	0.019301	0.018596	0.019387	NA	64.342	23.577	23.94	20.56	25.839	21.072
EUR_TSI	0.006503	0.007506	0.00514	0.005425	0.005386	0.005167	0.005152	0.005329	0.005388	0.005368	0.005382	0.005378	0.017229	0.016343	0.017252	0.017445	NA	20.577	21.665	18.376	23.495	18.719
SAS_BEB	0.019471	0.019033	0.020769	0.020498	0.02042	0.020787	0.020768	0.043104	0.042468	0.042959	0.042556	0.042891	0.007623	0.011135	0.007661	0.00652	0.005637	NA	87.582	90.519	83.517	90.222
SAS_GIH	0.015973	0.015684	0.016848	0.016649	0.016615	0.016851	0.016869	0.030821	0.030388	0.030742	0.030721	0.030816	0.00768	0.010304	0.007692	0.006454	0.005803	0.030219	NA	86.847	79.733	86.053
SAS_ITU	0.018136	0.017555	0.019404	0.019212	0.019123	0.01945	0.019422	0.035356	0.034787	0.035194	0.035092	0.035294	0.006607	0.009528	0.006608	0.005644	0.005009	0.033312	0.029816	NA	82.597	90.146
SAS_PJL	0.015326	0.015122	0.016074	0.015942	0.015838	0.016128	0.016084	0.029521	0.029163	0.029446	0.029398	0.02946	0.008234	0.010729	0.008304	0.007013	0.006317	0.027966	0.025345	0.027516	NA	81.741
SAS_STU	0.01886	0.018199	0.0202	0.019974	0.019878	0.020249	0.020219	0.036555	0.035937	0.036386	0.036291	0.036466	0.006706	0.009717	0.00671	0.005764	0.005089	0.033812	0.030006	0.033641	0.02776	NA

## Sheet: Qe
S6 Table. f3 statistics for Iranian ethnic groups resulting from admixture between 1000 Genomes populations. Each sheet refers to an Iranian ethnic group being modeled as resulting from the admixture between the row and column the 1000 Genomes populations. Lower-left triangle: f3 statistic values; upper-right triangle: corresponding Z values. Negative f3 values are shaded.
	AFR_ACB	AFR_ASW	AFR_ESN	AFR_GWD	AFR_LWK	AFR_MSL	AFR_YRI	EAS_CDX	EAS_CHB	EAS_CHS	EAS_JPT	EAS_KHV	EUR_CEU	EUR_FIN	EUR_GBR	EUR_IBS	EUR_TSI	SAS_BEB	SAS_GIH	SAS_ITU	SAS_PJL	SAS_STU
AFR_ACB	NA	131.368	137.967	136.014	135.171	136.953	138.966	51.868	50.669	51.122	50.692	51.831	20.396	22.961	19.862	26.84	21.588	44.061	37.11	40.764	37.372	42.328
AFR_ASW	0.100958	NA	131.667	130.224	129.388	131.042	132.499	56.78	55.746	56.184	56.025	56.714	28.146	31.107	27.736	33.018	27.773	47.389	40.436	43.314	40.815	44.827
AFR_ESN	0.130332	0.113523	NA	136.744	136.687	138.089	140.619	49.978	48.462	49.06	48.555	49.704	11.817	15.054	11.366	19.395	14.044	42.391	34.941	39.309	34.942	40.928
AFR_GWD	0.126355	0.110395	0.142366	NA	134.715	138.013	137.765	49.91	48.555	49.167	48.641	49.736	13.211	16.253	12.76	20.975	15.695	43.044	35.836	40.039	35.833	41.437
AFR_LWK	0.121937	0.106684	0.137948	0.133699	NA	135.616	137.393	50.841	49.265	49.983	49.135	50.602	13.233	16.119	12.796	20.819	15.757	42.765	35.452	39.652	35.383	41.229
AFR_MSL	0.129503	0.112901	0.145934	0.143882	0.13682	NA	139.202	49.581	48.107	48.749	48.198	49.487	12.013	15.329	11.643	19.619	14.296	42.67	35.325	39.627	35.369	41.2
AFR_YRI	0.130209	0.113367	0.147868	0.142475	0.137708	0.146023	NA	49.444	48.169	48.7	48.228	49.358	11.855	15.048	11.402	19.487	14.174	42.34	35.154	39.329	35.082	40.918
EAS_CDX	0.026785	0.027215	0.028375	0.02807	0.028011	0.028387	0.028371	NA	128.019	130.704	123.068	130.836	31.623	47.361	31.266	29.755	27.009	97.737	80.072	84.07	81.123	85.917
EAS_CHB	0.026281	0.026913	0.027768	0.027537	0.027437	0.027828	0.0278	0.103193	NA	129.702	125.281	126.609	32.344	48.736	31.924	30.108	27.396	96.428	78.912	83.02	80.236	84.403
EAS_CHS	0.026493	0.027092	0.028037	0.02778	0.027701	0.028089	0.028065	0.105833	0.106464	NA	125.777	129.167	31.929	48.112	31.337	29.837	27.014	96.243	78.984	82.919	79.988	84.241
EAS_JPT	0.026407	0.027069	0.027926	0.027716	0.027599	0.028004	0.027952	0.100415	0.104059	0.104061	NA	122.224	31.982	48.895	31.518	29.877	27.152	95.981	79.021	83.059	80.174	84.497
EAS_KHV	0.026475	0.026909	0.027994	0.027717	0.02766	0.028051	0.028016	0.105223	0.102034	0.104327	0.099475	NA	31.902	47.271	31.486	29.893	27.063	97.176	79.871	83.91	80.676	85.38
EUR_CEU	0.006949	0.00923	0.004232	0.004711	0.004618	0.004281	0.004243	0.010964	0.011302	0.011165	0.011244	0.011036	NA	85.889	89.005	84.988	81.106	36.209	38.829	32.878	41.988	32.814
EUR_FIN	0.008049	0.010486	0.005565	0.005977	0.005842	0.005632	0.005544	0.017946	0.018612	0.018408	0.01872	0.01793	0.027976	NA	86.121	80.423	76.335	45.633	45.663	41	48.437	41.05
EUR_GBR	0.006806	0.009162	0.004099	0.004565	0.004496	0.004159	0.004103	0.011011	0.011313	0.01115	0.011265	0.011081	0.028265	0.027906	NA	85.924	82.134	36.343	38.705	32.849	42.052	33.028
EUR_IBS	0.009154	0.010894	0.006971	0.007489	0.007297	0.006994	0.006985	0.010208	0.010449	0.010344	0.010437	0.01026	0.026349	0.025237	0.026438	NA	81.75	33.01	34.72	29.86	37.884	30.029
EUR_TSI	0.007039	0.008784	0.004792	0.00531	0.005259	0.004849	0.004821	0.008951	0.009207	0.00907	0.009139	0.009007	0.024461	0.023169	0.024488	0.024715	NA	30.918	33.207	28.428	36.344	28.514
SAS_BEB	0.015984	0.016294	0.016389	0.016354	0.016263	0.016436	0.016405	0.042613	0.042177	0.042549	0.042204	0.042409	0.010914	0.014004	0.010956	0.009853	0.00915	NA	89.593	94.108	86.848	93.968
SAS_GIH	0.012736	0.013193	0.012718	0.012755	0.012709	0.012752	0.012757	0.030611	0.030378	0.030613	0.030648	0.030615	0.011208	0.013412	0.011223	0.010024	0.009553	0.029905	NA	88.671	82.219	88.242
SAS_ITU	0.014467	0.014634	0.014842	0.014884	0.014784	0.014918	0.014877	0.034706	0.034337	0.034625	0.03458	0.034653	0.009715	0.012215	0.009719	0.008793	0.008338	0.032562	0.029316	NA	86.05	93.948
SAS_PJL	0.012348	0.012889	0.012203	0.012306	0.01219	0.012288	0.01223	0.029572	0.029413	0.029578	0.029586	0.02952	0.012017	0.014092	0.012089	0.010837	0.010321	0.027916	0.025541	0.02728	NA	85.35
SAS_STU	0.015122	0.015209	0.015568	0.015578	0.01547	0.015648	0.015605	0.035835	0.035416	0.035747	0.035709	0.035754	0.009748	0.012337	0.009756	0.008847	0.008351	0.032995	0.02944	0.032638	0.027457	NA

## Sheet: Si
S6 Table. f3 statistics for Iranian ethnic groups resulting from admixture between 1000 Genomes populations. Lower-left triangle: f3 statistic values; upper-right triangle: corresponding Z values. Negative f3 values are shaded.
	AFR_ACB	AFR_ASW	AFR_ESN	AFR_GWD	AFR_LWK	AFR_MSL	AFR_YRI	EAS_CDX	EAS_CHB	EAS_CHS	EAS_JPT	EAS_KHV	EUR_CEU	EUR_FIN	EUR_GBR	EUR_IBS	EUR_TSI	SAS_BEB	SAS_GIH	SAS_ITU	SAS_PJL	SAS_STU
AFR_ACB	NA	133.762	140.786	138.516	138.577	140.043	141.752	54.164	52.241	53.401	52.487	54.149	27.92	28.71	26.972	36.028	31.075	48.991	41.728	46.103	43.176	48.028
AFR_ASW	0.107183	NA	133.63	132.045	131.961	133.345	134.5	57.349	55.696	56.874	56.216	57.356	33.969	34.998	33.072	40.398	35.28	49.568	42.347	45.793	43.538	47.578
AFR_ESN	0.138079	0.120491	NA	138.678	139.447	140.437	142.664	54.056	51.802	53.073	52.189	53.795	20.697	22.38	19.917	30.065	25.126	50.008	42.188	47.412	43.623	49.378
AFR_GWD	0.133926	0.117187	0.150684	NA	137.303	140.1	139.715	53.344	51.393	52.602	51.613	53.177	21.73	23.125	20.969	31.37	26.581	50.239	42.715	47.55	44.062	49.242
AFR_LWK	0.129514	0.113485	0.146273	0.141846	NA	138.57	140.023	54.573	52.312	53.764	52.364	54.414	21.794	23.11	21.038	31.151	26.596	49.698	41.932	47.157	43.27	48.967
AFR_MSL	0.137201	0.11982	0.15438	0.152153	0.145096	NA	141.587	53.439	51.319	52.616	51.587	53.365	20.772	22.599	20.076	30.135	25.301	50.355	42.693	47.786	44.128	49.657
AFR_YRI	0.137934	0.120313	0.156342	0.150771	0.146011	0.154447	NA	53.318	51.316	52.486	51.615	53.276	20.757	22.405	19.951	30.245	25.298	49.982	42.426	47.472	43.825	49.361
EAS_CDX	0.026498	0.026168	0.028819	0.028341	0.028294	0.028782	0.028793	NA	123.289	126.68	118.477	126.47	16.925	33.219	16.636	16.514	13.17	89.32	68.099	73.979	68.674	76.171
EAS_CHB	0.025887	0.02576	0.028105	0.027702	0.027614	0.028118	0.028116	0.095699	NA	125.06	120.302	121.274	17.534	34.35	17.148	16.782	13.494	86.907	66.17	71.753	66.953	73.923
EAS_CHS	0.026144	0.025983	0.028419	0.027989	0.027923	0.028423	0.028425	0.098386	0.098912	NA	121.529	124.485	17.242	33.947	16.725	16.606	13.197	87.943	66.966	72.62	67.633	74.738
EAS_JPT	0.025993	0.025896	0.028243	0.027861	0.027756	0.028273	0.028247	0.092897	0.096439	0.096486	NA	117.185	17.203	34.628	16.874	16.599	13.151	86.999	66.799	72.193	67.293	74.352
EAS_KHV	0.026186	0.025859	0.028436	0.027986	0.027941	0.028444	0.028435	0.097835	0.094536	0.096876	0.091954	NA	17.288	33.189	16.985	16.79	13.389	88.71	67.934	73.708	68.286	75.686
EUR_CEU	0.008793	0.010316	0.006802	0.007109	0.007028	0.006803	0.006791	0.005624	0.005857	0.005764	0.005779	0.005694	NA	78.578	83.74	81.294	76.422	20.312	22.755	16.709	26.388	16.97
EUR_FIN	0.009405	0.011085	0.007648	0.007888	0.007766	0.007667	0.007605	0.012126	0.012687	0.012527	0.012774	0.012108	0.024321	NA	78.647	74.09	69.16	28.593	28.349	23.433	31.36	23.966
EUR_GBR	0.008633	0.010232	0.006652	0.006947	0.00689	0.006664	0.006634	0.005655	0.005852	0.005733	0.005783	0.005723	0.025082	0.024234	NA	82.131	77.218	20.35	22.67	16.65	26.456	17.02
EUR_IBS	0.011615	0.012597	0.010159	0.010506	0.010326	0.010134	0.010152	0.005483	0.005618	0.005558	0.005586	0.005533	0.023796	0.022194	0.023868	NA	79.526	18.907	20.756	15.729	24.399	16.104
EUR_TSI	0.009504	0.010491	0.007983	0.00833	0.008292	0.007992	0.00799	0.00423	0.004381	0.004288	0.004293	0.004285	0.021912	0.020129	0.021922	0.022781	NA	16.554	19.137	14.166	22.689	14.382
SAS_BEB	0.015896	0.015446	0.01703	0.016823	0.016745	0.01703	0.017025	0.035367	0.034825	0.035242	0.034832	0.035162	0.005786	0.008391	0.005811	0.005339	0.004641	NA	76.844	82.607	72.948	83.015
SAS_GIH	0.012819	0.012516	0.01353	0.013395	0.013361	0.013516	0.013547	0.023526	0.023187	0.023467	0.023438	0.023528	0.006255	0.007973	0.006253	0.005685	0.005219	0.023031	NA	76.205	67.311	76.337
SAS_ITU	0.014497	0.013903	0.015601	0.015471	0.015383	0.015629	0.015614	0.027571	0.027096	0.027429	0.027318	0.027516	0.004705	0.006719	0.004692	0.004397	0.003947	0.025636	0.022561	NA	71.995	83.638
SAS_PJL	0.012609	0.012391	0.013193	0.013124	0.013021	0.01323	0.013199	0.022665	0.0224	0.02261	0.022553	0.022611	0.007243	0.008832	0.007299	0.006678	0.006166	0.021219	0.019016	0.020702	NA	71.969
SAS_STU	0.015181	0.014508	0.016357	0.016194	0.016099	0.016388	0.016372	0.02873	0.028205	0.02858	0.028477	0.028647	0.004767	0.00687	0.004757	0.004479	0.00399	0.026098	0.022713	0.025859	0.020907	NA

[truncated: 1 more sheets: Tm]
