# Supplementary material for: Distinct genetic variation and heterogeneity of the Iranian population
Source: PLoS Genet. 2019 Sep 24;15(9):e1008385. doi: 10.1371/journal.pgen.1008385 (PMC6759149; doi:10.1371/journal.pgen.1008385)
Supplement: S7 Table — Left table: f3 statistic values; right table: corresponding Z values. Negative f3 values are shaded. (XLSX) [file pgen.1008385.s026.xlsx]

## Sheet: CIC_AFR
S7 Table. f3 statistics for non-CIC Iranian ethnic groups resulting from admixture between a CIC group and a 1000 Genomes population. Left table: f3 statistic values; right table: corresponding Z values. Negative f3 values are shaded.
		f3								Z
		AFR_ACB	AFR_ASW	AFR_ESN	AFR_GWD	AFR_LWK	AFR_MSL	AFR_YRI		AFR_ACB	AFR_ASW	AFR_ESN	AFR_GWD	AFR_LWK	AFR_MSL	AFR_YRI
Baluchi	IrArabs	0.009519	0.000775	0.003057	0.007856	0.001101	0.008061	-0.000328		54.062	4.702	19.328	72.692	6.934	75.566	-2.001
	IrAzeris	0.008988	0.000832	0.003059	0.008655	-0.001409	0.002873	-0.000345		56.564	5.145	19.656	79.115	-8.648	19.318	-2.099
	IrGilaks	0.009784	0.008059	0.002916	0.00944	-0.001295	0.003232	-0.000332		49.461	72.03	18.224	88.738	-7.948	23.806	-2.09
	IrKurds	0.009782	0.00667	0.00289	0.009592	-0.001383	0.002218	0.008198		50.428	59.943	18.253	89.543	-8.405	13.464	73.02
	IrLurs	0.00981	0.007993	0.003344	0.001769	-0.001452	0.002366	0.006972		51.586	71.38	20.236	12.224	-8.718	14.571	62.433
	IrMazanderanis	0.009718	0.009519	0.003746	0.002126	-0.001334	0.002416	0.008156		49.316	86.869	22.081	16.113	-8.173	15.078	72.043
	IrPersians	0.009768	0.009685	0.003608	0.00111	0.006947	0.002195	0.009029		49.932	88.434	21.354	6.933	63.635	13.253	81.733
PGIslanders	IrArabs	0.004218	0.001856	-0.001902	0.007555	-0.000138	0.003544	0.000508		23.466	11.922	-9.842	74.975	-0.678	41.055	3.001
	IrAzeris	0.004313	0.001794	-0.001921	0.007873	0.006599	-0.002602	0.000534		26.743	11.803	-10.064	82.248	39.011	-15.31	3.093
	IrGilaks	0.004104	0.005688	-0.002205	0.008147	0.006621	-0.0038	0.006352		20.579	57.654	-11.184	86.607	38.48	-19.887	65.203
	IrKurds	0.004111	0.006527	0.004983	0.000374	0.006715	-0.003472	0.005657		20.996	68.348	31.396	2.054	38.884	-18.52	55.615
	IrLurs	0.003936	0.007375	0.00541	0.000998	0.006597	-0.003479	0.006339		19.475	77.209	33.455	6.13	39.264	-18.821	65.723
	IrMazanderanis	0.003953	0.007553	0.005268	-0.000167	0.004175	-0.003769	0.006383		19.622	81.175	32.909	-0.816	44.483	-20.01	67.444
	IrPersians	0.00174	-0.001012	0.005399	-1e-06	0.00468	-0.003779	0.00683		11.347	-5.804	33.208	-0.005	46.695	-19.838	75.31
Sistani	IrArabs	0.007099	-0.00258	0.000754	0.004142	0.000517	-0.000918	-0.004726		45.653	-17.584	5.923	54.01	4.238	-16.608	-32.782
	IrAzeris	0.006434	-0.002517	0.000747	0.004932	-0.000634	-0.000589	-0.004764		46.794	-17.793	5.969	66.391	-5.398	-4.755	-32.598
	IrGilaks	0.007542	0.003048	0.000601	0.005844	-0.000673	-0.001059	0.003341		43.592	37.61	4.739	79.151	-5.575	-7.648	43.936
	IrKurds	0.007562	0.00436	-9.8e-05	0.000323	-0.000643	-0.000904	0.002156		44.638	55.737	-0.707	3.003	-5.374	-6.57	27.066
	IrLurs	0.007498	0.005841	0.000224	0.000187	-0.000638	-0.000898	0.003311		42.575	73.409	1.546	1.971	-5.43	-6.576	43.39
	IrMazanderanis	0.007541	0.006025	0.000126	0.000509	-0.000907	-0.001077	0.003987		43.384	76.025	0.878	4.181	-15.508	-7.741	52.179
	IrPersians	-0.002569	0.001088	0.000192	0.000503	-0.00089	-0.00106	0.00444		-18.201	9.541	1.331	4.203	-14.764	-7.623	58.522
Turkmen	IrArabs	0.008387	-0.015128	0.001249	0.003244	0.004086	0.003199	-0.016293		46.531	-87.102	8.6	36.624	24.383	32.53	-87.958
	IrAzeris	0.0073	-0.013565	0.001266	0.005427	-0.009624	0.001377	-0.016664		46.461	-81.589	8.924	55.961	-56.066	8.859	-87.812
	IrGilaks	0.008834	0.00299	0.001125	0.006879	-0.010689	0.00095	0.005308		44.097	28.931	7.685	69.92	-61.827	5.478	49.674
	IrKurds	0.008878	0.005692	-0.012136	0.003858	-0.010992	0.001072	0.00274		45.144	53.245	-78.455	25.733	-62.79	6.273	26.405
	IrLurs	0.008791	0.007287	-0.013117	0.003297	-0.009485	0.001101	0.005285		43.147	67.324	-83.853	25.419	-55.833	6.486	48.415
	IrMazanderanis	0.008861	0.007892	-0.01294	0.004084	0.002658	0.0009	0.00608		43.716	72.057	-82.24	24.141	28.092	5.152	54.888
	IrPersians	-0.01376	0.001574	-0.013206	0.004045	0.001284	0.000944	0.006953		-82.759	12.112	-81.526	24.407	13.779	5.413	62.594

## Sheet: CIC_EAS
S7 Table. f3 statistics for non-CIC Iranian ethnic groups resulting from admixture between a CIC group and a 1000 Genomes population. Left table: f3 statistic values; right table: corresponding Z values. Negative f3 values are shaded.
		f3						Z
		EAS_CDX	EAS_CHB	EAS_CHS	EAS_JPT	EAS_KHV		EAS_CDX	EAS_CHB	EAS_CHS	EAS_JPT	EAS_KHV
Baluchi	IrArabs	0.002646	0.007607	0.001401	0.006605	0.001209		16.297	71.705	9.484	66.932	8.03
	IrAzeris	0.002778	0.006522	0.001421	0.006989	0.001096		17.345	62.616	9.636	70.975	7.226
	IrGilaks	0.002791	0.007571	-0.000407	0.004195	0.001057		17.578	70.765	-2.738	30.35	6.947
	IrKurds	0.002636	0.008415	-0.000265	0.004318	0.001047		16.148	82.093	-1.788	34.167	7.039
	IrLurs	0.002637	0.008703	-0.000333	0.003846	0.007144		16.324	83.694	-2.223	24.973	72.045
	IrMazanderanis	9.3e-05	0.001946	-0.000411	0.003915	0.006224		0.594	14.698	-2.692	25.861	62.273
	IrPersians	0.000289	0.002258	-0.000344	0.003924	0.00712		1.824	18.839	-2.348	26.317	70.991
PGIslanders	IrArabs	-0.002967	0.007328	-0.002424	0.006966	0.001904		-15.186	74.742	-12.818	75.335	12.021
	IrAzeris	-0.002653	0.006612	-0.002456	0.007264	0.001832		-13.777	65.863	-12.843	80.068	11.667
	IrGilaks	-0.002928	0.007511	0.001972	-0.001213	0.001797		-15.032	75.721	12.328	-8	11.495
	IrKurds	-0.002954	0.007789	0.00186	-0.003194	0.005742		-15.093	80.904	11.618	-16.791	62.751
	IrLurs	0.001216	-0.001378	0.001957	-0.00293	0.005334		7.829	-8.175	12.11	-15.808	54.814
	IrMazanderanis	0.001414	-0.000495	0.00179	-0.00294	0.00575		9.032	-3.229	11.418	-15.942	62.266
	IrPersians	0.001287	-0.002475	0.006805	-0.003168	0.005648		8.32	-12.967	74.949	-16.875	61.925
Sistani	IrArabs	3.2e-05	0.004575	0.000471	0.004771	-0.003574		0.226	59.421	3.425	65.092	-27.309
	IrAzeris	0.000174	0.00337	0.000465	0.005076	-0.003602		1.254	42.428	3.438	70.404	-27.421
	IrGilaks	2.3e-05	0.005374	-0.003103	-0.000161	-0.003578		0.16	67.064	-22.865	-1.579	-28.094
	IrKurds	2.3e-05	0.005658	-0.003171	-0.000655	0.002528		0.163	72.17	-23.316	-5.117	36.716
	IrLurs	-0.003697	0.000836	-0.003138	-0.000564	0.001631		-26.371	6.91	-22.891	-4.476	22.704
	IrMazanderanis	-0.003604	0.00096	-0.003181	-0.000561	0.002519		-25.218	8.7	-24.074	-4.479	36.18
	IrPersians	-0.003687	0.000467	0.003995	-0.000678	0.003049		-25.77	3.456	54.789	-5.317	43.826
Turkmen	IrArabs	0.001484	0.005984	0.001987	0.006409	-0.015398		8.83	56.054	11.889	60.001	-89.61
	IrAzeris	0.001591	0.003395	0.002009	0.007134	-0.015151		9.473	33.669	12.071	66.797	-87.313
	IrGilaks	0.001441	0.006908	-0.015407	0.001403	-0.013958		8.433	63.147	-90.95	10.801	-81.412
	IrKurds	0.001469	0.007613	-0.015199	0.001378	0.004525		8.667	69.586	-88.393	8.338	43.976
	IrLurs	-0.014796	0.002343	-0.015498	0.001435	0.002243		-84.993	16.015	-87.592	8.817	22.186
	IrMazanderanis	-0.016006	0.002041	-0.014041	0.001462	0.004523		-91.924	15.649	-82.22	9.133	42.513
	IrPersians	-0.015813	0.002017	0.005507	0.001322	0.005173		-90.057	12.2	53.269	7.991	48.681

## Sheet: CIC_EUR
S7 Table. f3 statistics for non-CIC Iranian ethnic groups resulting from admixture between a CIC group and a 1000 Genomes population. Left table: f3 statistic values; right table: corresponding Z values. Negative f3 values are shaded.
		f3						Z
		EUR_CEU	EUR_FIN	EUR_GBR	EUR_IBS	EUR_TSI		EUR_CEU	EUR_FIN	EUR_GBR	EUR_IBS	EUR_TSI
Baluchi	IrArabs	0.008299	0.002674	0.001805	0.003202	0.019737		48	17.214	14.974	42.885	81.834
	IrAzeris	0.00947	0.005107	0.001777	0.003241	0.021129		44.119	48.077	14.324	43.998	85.222
	IrGilaks	0.009302	0.0046	0.001783	0.003223	0.020812		44.15	42.961	14.304	44.352	84.051
	IrKurds	0.009324	0.00508	0.002938	0.006133	0.021117		45.154	47.569	24.974	38.393	83.739
	IrLurs	0.009408	0.005753	0.003017	0.006699	0.019597		44.185	54.68	25.038	46.482	81.269
	IrMazanderanis	0.009441	0.005741	0.002977	0.005905	0.007344		44.151	56.028	24.471	33.071	68.14
	IrPersians	0.002672	0.001978	0.002948	0.005944	0.00873		17.037	17.769	24.547	34.228	75.386
PGIslanders	IrArabs	0.00056	0.002903	-0.000587	0.005027	0.022263		3.726	19.798	-3.265	57.309	91.567
	IrAzeris	-0.001075	0.006549	-0.000699	0.004396	0.023676		-5.781	74.08	-3.749	50.284	96.271
	IrGilaks	-0.000853	0.006553	0.007161	0.002499	0.023753		-4.738	73.322	46.229	12.856	94.624
	IrKurds	-0.001045	0.006587	0.007267	0.003686	0.022122		-5.657	73.365	46.268	21.001	92.59
	IrLurs	-0.001058	0.006764	0.007222	0.00173	0.007505		-5.685	78.658	45.642	7.793	69.618
	IrMazanderanis	0.002895	-1.9e-05	0.007287	0.001935	0.009389		19.487	-0.112	46.144	8.966	79.063
	IrPersians	0.003093	0.000741	0.007163	0.001899	0.007514		20.753	5.01	46.538	8.937	70.239
Sistani	IrArabs	0.001901	-0.002182	0.007421	0.001801	0.016261		18.862	-18.177	40.654	23.677	78.501
	IrAzeris	0.001754	0.003624	0.007533	0.002432	0.01757		13.936	52.593	39.908	31.484	81.687
	IrGilaks	0.001817	0.00361	-0.000336	0.003663	0.017627		14.852	52.464	-2.443	27.174	81.813
	IrKurds	0.001736	0.004276	-0.000442	0.00409	0.016118		13.754	61.87	-3.17	33.694	77.734
	IrLurs	0.001749	0.00446	-0.000398	0.003621	0.00364		14.024	66.097	-2.835	23.659	44.546
	IrMazanderanis	-0.002188	0.006852	-0.000462	0.003655	0.005037		-18.192	41.113	-3.299	24.419	54.876
	IrPersians	-0.002096	0.006091	-0.000338	0.003631	0.003633		-17.023	41.186	-2.488	24.553	43.715
Turkmen	IrArabs	0.002952	-0.013071	0.009338	0.003746	-0.009469		23.511	-81.987	42.963	36.929	-62.353
	IrAzeris	0.003272	0.005114	0.009425	0.004497	-0.01077		20.566	51.71	41.933	43.339	-69.71
	IrGilaks	0.003325	0.005107	-0.010939	0.003062	-0.010827		21.598	50.568	-63.583	23.979	-69.855
	IrKurds	0.003221	0.005892	-0.012346	0.002636	-0.009326		20.14	58.27	-72.765	23.667	-61.65
	IrLurs	0.003262	0.006497	-0.012026	0.003103	0.003085		20.367	63.721	-70.305	21.309	35.827
	IrMazanderanis	-0.01322	0.00874	-0.012423	0.003069	0.001694		-82.313	43.917	-71.567	21.509	19.916
	IrPersians	-0.01443	0.007559	-0.010799	0.003093	0.003092		-89.955	42.995	-64.421	22.051	35.485

## Sheet: CIC_SAS
S7 Table. f3 statistics for non-CIC Iranian ethnic groups resulting from admixture between a CIC group and a 1000 Genomes population. Left table: f3 statistic values; right table: corresponding Z values. Negative f3 values are shaded.
		f3						Z
		SAS_BEB	SAS_GIH	SAS_ITU	SAS_PJL	SAS_STU		SAS_BEB	SAS_GIH	SAS_ITU	SAS_PJL	SAS_STU
Baluchi	IrArabs	0.000113	0.000313	-0.000196	0.000916	-0.00019		1.13	3.598	-2.035	11.679	-1.914
	IrAzeris	0.000871	0.000851	0.000209	0.001447	0.000206		8.886	9.985	2.196	18.939	2.1
	IrGilaks	-0.000611	0.000127	-0.00065	0.000659	-0.000784		-5.995	1.438	-6.645	8.341	-7.737
	IrKurds	-0.000467	4e-05	-0.000729	0.000703	-0.000835		-4.722	0.457	-7.524	8.867	-8.335
	IrLurs	-0.000126	0.000325	-0.000354	0.000957	-0.000443		-1.345	3.916	-3.879	13.009	-4.722
	IrMazanderanis	2.2e-05	0.000655	-2.4e-05	0.001125	-0.000145		0.239	8.252	-0.265	15.643	-1.567
	IrPersians	0.000594	0.000872	0.000322	0.001378	0.000262		6.462	11.142	3.622	18.357	2.888
PGIslanders	IrArabs	0.001415	0.001574	0.001191	0.001926	0.00119		13.451	16.529	11.594	22.451	11.349
	IrAzeris	0.002857	0.002797	0.002281	0.003142	0.002272		27.094	29.258	22.058	35.825	21.506
	IrGilaks	0.001588	0.002283	0.001633	0.002565	0.001493		14.076	23.289	15.268	28.195	13.785
	IrKurds	0.00146	0.001925	0.001284	0.002338	0.001172		13.344	19.85	12.109	26.054	10.806
	IrLurs	0.001866	0.002275	0.001723	0.002656	0.001628		17.86	24.366	17.079	31.333	15.984
	IrMazanderanis	0.002498	0.003088	0.002536	0.003307	0.002408		22.989	32.653	24.154	37.456	22.851
	IrPersians	0.002788	0.003025	0.002601	0.003281	0.002535		26.805	32.555	25.81	37.158	24.552
Sistani	IrArabs	-0.002684	-0.00235	-0.002788	-0.001818	-0.00276		-31.183	-32.543	-34.283	-27.815	-32.717
	IrAzeris	-0.002015	-0.0019	-0.002472	-0.001376	-0.002453		-25.262	-29.01	-32.067	-22.861	-30.564
	IrGilaks	-0.003371	-0.002501	-0.003207	-0.00204	-0.003318		-40.235	-35.725	-39.667	-32.351	-39.569
	IrKurds	-0.003241	-0.002601	-0.003298	-0.002009	-0.003382		-37.949	-36.695	-40.569	-30.995	-39.744
	IrLurs	-0.002892	-0.002308	-0.002916	-0.001747	-0.002982		-36.63	-34.617	-38.691	-29.26	-38.038
	IrMazanderanis	-0.002662	-0.001897	-0.002505	-0.001498	-0.002604		-34.726	-31.049	-34.147	-26.54	-34.375
	IrPersians	-0.002084	-0.001672	-0.002152	-0.001237	-0.002189		-28.779	-28.327	-30.79	-21.869	-30.583
Turkmen	IrArabs	-0.001934	0.000563	-0.000116	0.000902	-0.000318		-22.97	6.738	-1.316	11.705	-3.621
	IrAzeris	-0.002104	0.000176	-0.000636	0.000508	-0.000846		-29.647	2.457	-8.511	7.66	-11.256
	IrGilaks	-0.001981	0.00105	0.000104	0.001319	-0.000235		-22.424	12.027	1.117	16.191	-2.544
	IrKurds	-0.002404	0.000398	-0.000538	0.000797	-0.000851		-28.466	4.786	-6.111	10.444	-9.788
	IrLurs	-0.001956	0.00079	-5.8e-05	0.001158	-0.000353		-23.789	9.823	-0.674	15.369	-4.137
	IrMazanderanis	-0.001251	0.001676	0.000827	0.001882	0.0005		-14.961	20.604	9.679	24.501	5.805
	IrPersians	-0.001177	0.001398	0.000678	0.001641	0.000412		-15.811	18.718	8.669	22.747	5.228
