# Supplementary material for: Distinct genetic variation and heterogeneity of the Iranian population
Source: PLoS Genet. 2019 Sep 24;15(9):e1008385. doi: 10.1371/journal.pgen.1008385 (PMC6759149; doi:10.1371/journal.pgen.1008385)
Supplement: S8 Table — Sheets list the location of regions where ROHs occur with a frequency of at least 0.95, 0.90, etc., respectively, in the Iranian population. (XLSX) [file pgen.1008385.s027.xlsx]

## Sheet: 0.95
S8 Table. Genomic regions comprising high ROH frequency in the Iranian ethnic groups. Sheets list the location of regions where ROHs occur with a frequency of at least 0.95, 0.90, etc., respectively, in the Iranian population.
	chr	start	stop	length	nsnp	start.snp	stop.snp
1	14	106577668	106707717	130049	12	14_rs114127611	14_rs112880070

## Sheet: 0.90
S8 Table. Genomic regions comprising high ROH frequency in the Iranian ethnic groups. Sheets list the location of regions where ROHs occur with a frequency of at least 0.95, 0.90, etc., respectively, in the Iranian population.
	chr	start	stop	length	nsnp	start.snp	stop.snp
1	14	106577668	106726921	149253	16	14_rs114127611	14_rs34585892

## Sheet: 0.80
S8 Table. Genomic regions comprising high ROH frequency in the Iranian ethnic groups. Sheets list the location of regions where ROHs occur with a frequency of at least 0.95, 0.90, etc., respectively, in the Iranian population.
	chr	start	stop	length	nsnp	start.snp	stop.snp
1	2	89250315	90259788	1009473	45	2_rs72848923	2_Affx-80270070
2	14	106326733	106851244	524511	37	14_rs980847	14_rs139064280

## Sheet: 0.70
S8 Table. Genomic regions comprising high ROH frequency in the Iranian ethnic groups. Sheets list the location of regions where ROHs occur with a frequency of at least 0.95, 0.90, etc., respectively, in the Iranian population.
	chr	start	stop	length	nsnp	start.snp	stop.snp
1	2	89250315	90259788	1009473	45	2_rs72848923	2_Affx-80270070
2	14	22854416	22897535	43119	16	14_rs11625919	14_rs11852107
3	14	106326733	106866026	539293	43	14_rs980847	14_rs142817993

## Sheet: 0.60
S8 Table. Genomic regions comprising high ROH frequency in the Iranian ethnic groups. Sheets list the location of regions where ROHs occur with a frequency of at least 0.95, 0.90, etc., respectively, in the Iranian population.
	chr	start	stop	length	nsnp	start.snp	stop.snp
1	2	89250315	92189471	2939156	58	2_rs72848923	2_rs4638839
2	14	22756270	22915381	159111	53	14_rs10129606	14_rs72692615
3	14	106326733	106930738	604005	48	14_rs980847	14_rs61999684
4	22	23097294	23258081	160787	10	22_rs62220404	22_rs150498687

## Sheet: 0.50
S8 Table. Genomic regions comprising high ROH frequency in the Iranian ethnic groups. Sheets list the location of regions where ROHs occur with a frequency of at least 0.95, 0.90, etc., respectively, in the Iranian population.
	chr	start	stop	length	nsnp	start.snp	stop.snp
1	2	89250315	92189471	2939156	58	2_rs72848923	2_rs4638839
2	14	22730641	22946959	216318	83	14_rs7148892	14_rs8012946
3	14	106237567	106944155	706588	50	14_Affx-89006735	14_rs150977424
4	22	23038081	23258438	220357	16	22_rs59747512	22_rs6003388

## Sheet: 0.40
S8 Table. Genomic regions comprising high ROH frequency in the Iranian ethnic groups. Sheets list the location of regions where ROHs occur with a frequency of at least 0.95, 0.90, etc., respectively, in the Iranian population.
	chr	start	stop	length	nsnp	start.snp	stop.snp
1	2	1703014	1800451	97437	40	2_rs72629191	2_rs138211603
2	2	89130009	92189471	3059462	59	2_rs17838437	2_rs4638839
3	8	1883712	1888848	5136	3	8_rs3779705	8_rs146534589
4	14	20232526	20404238	171712	43	14_rs11849031	14_rs3916626
5	14	22730641	22975728	245087	105	14_rs7148892	14_rs3794450
6	14	106237567	106944155	706588	50	14_Affx-89006735	14_rs150977424
7	22	22989491	23259656	270165	28	22_Affx-80289763	22_rs116538450

## Sheet: 0.30
S8 Table. Genomic regions comprising high ROH frequency in the Iranian ethnic groups. Sheets list the location of regions where ROHs occur with a frequency of at least 0.95, 0.90, etc., respectively, in the Iranian population.
	chr	start	stop	length	nsnp	start.snp	stop.snp
1	1	2229792	2339890	110098	68	1_rs146353364	1_rs267608183
2	1	3120082	3121037	0.955	2	1_rs150812451	1_rs77634671
3	1	94049092	94175632	126540	46	1_rs57418286	1_rs12022435
4	2	1664628	1823946	159318	63	2_rs149261335	2_rs6755359
5	2	89130009	92189471	3059462	59	2_rs17838437	2_rs4638839
6	2	240044687	240071245	26558	12	2_rs7574691	2_rs3828213
7	4	782301	990786	208485	70	4_rs3775140	4_rs146281633
8	7	62676084	63386272	710188	55	7_rs114283962	7_rs148507260
9	8	1831561	1983407	151846	122	8_rs3758002	8_rs111977916
10	14	19071913	20404501	1332588	60	14_rs117694128	14_rs145757525
11	14	22730641	22977669	247028	108	14_rs7148892	14_rs1010116
12	14	106237567	107053451	815884	71	14_Affx-89006735	14_rs2879067
13	19	49496290	49574125	77835	45	19_Affx-80262104	19_rs1611775
14	22	22959307	23278920	319613	44	22_rs2157708	22_rs151180608
15	22	48746037	48803912	57875	41	22_rs73169466	22_rs130811

## Sheet: 0.20
S8 Table. Genomic regions comprising high ROH frequency in the Iranian ethnic groups. Sheets list the location of regions where ROHs occur with a frequency of at least 0.95, 0.90, etc., respectively, in the Iranian population.
	chr	start	stop	length	nsnp	start.snp	stop.snp
1	1	2223258	2352280	129022	71	1_rs2132303	1_rs2494591
2	1	3050089	3167932	117843	70	1_rs138422385	1_rs12043137
3	1	3277601	3347452	69851	40	1_rs114797493	1_rs201654872
4	1	25599055	25643569	44514	34	1_rs555567027	1_Affx-92042511
5	1	94049092	94187753	138661	51	1_rs57418286	1_rs147250584
6	2	1639957	1855266	215309	85	2_rs116160545	2_rs3811612
7	2	89124238	92189471	3065233	60	2_rs1843217	2_rs4638839
8	2	236574735	236699249	124514	60	2_rs76463818	2_rs79463132
9	2	239984178	240114137	129959	63	2_rs2100172	2_rs753302
10	2	242851402	243026495	175093	55	2_rs35905226	2_rs749924
11	3	75402648	76021765	619117	79	3_rs145553369	3_rs116980879
12	4	697196	1018750	321554	134	4_rs28547545	4_rs376903367
13	5	2987470	2995485	8015	4	5_rs6878164	5_rs77657345
14	5	3010613	3032768	22155	11	5_rs2961793	5_rs79625005
15	6	32445691	32572251	126560	70	6_rs9378212	6_rs2858870
16	7	62662471	63524798	862327	81	7_rs6957316	7_rs12535845
17	7	157811070	157819740	8670	6	7_rs10531656	7_rs150900670
18	7	157836999	157890152	53153	28	7_rs73171536	7_rs142746124
19	8	1745820	1990942	245122	190	8_Affx-31839956	8_rs13249313
20	9	39037717	44227891	5190174	69	9_rs145893817	9_rs182979459
21	10	134556496	134646285	89789	33	10_rs139150842	10_rs41306930
22	10	134665123	134800402	135279	47	10_rs12411497	10_rs7913640
23	12	131410077	131540521	130444	56	12_rs75408945	12_rs34855427
24	13	111870226	111987921	117695	45	13_rs41275140	13_rs77926320
25	13	113405520	113510723	105203	54	13_rs4907757	13_rs72660059
26	13	114615587	114742847	127260	18	13_rs78771413	13_rs116926070
27	14	19071913	20404501	1332588	60	14_rs117694128	14_rs145757525
28	14	22730581	22977669	247088	109	14_rs7155556	14_rs1010116
29	14	102405360	102500282	94922	32	14_rs8010363	14_rs139493628
30	14	106195098	107090626	895528	87	14_rs113772338	14_rs60917084
31	15	20044383	22759309	2714926	61	15_rs35261146	15_rs116587741
32	15	79082431	79250811	168380	57	15_rs2277547	15_rs145121222
33	16	1605271	1739064	133793	45	16_rs79270517	16_rs111998212
34	17	15359665	15529642	169977	50	17_rs76885582	17_rs2323789
35	17	15669849	15860219	190370	47	17_rs182487136	17_rs8074961
36	17	78006222	78060743	54521	28	17_rs59782549	17_rs1467979
37	18	76151671	76188897	37226	22	18_rs56390387	18_rs142026162
38	19	7593590	7647709	54119	50	19_Affx-80259818	19_rs11259999
39	19	30607984	30657559	49575	28	19_rs387696	19_rs75008281
40	19	43456765	43540704	83939	19	19_rs141191685	19_rs147492531
41	19	43629822	43753285	123463	28	19_rs150153658	19_rs73552092
42	19	49494782	49598603	103821	55	19_Affx-80262103	19_rs138520196
43	22	22866199	23278920	412721	68	22_rs6002584	22_rs151180608
44	22	48724205	48814083	89878	73	22_rs117335114	22_rs5768595
45	22	50954196	50981043	26847	46	22_rs138636866	22_rs58111256

## Sheet: 0.10
S8 Table. Genomic regions comprising high ROH frequency in the Iranian ethnic groups. Sheets list the location of regions where ROHs occur with a frequency of at least 0.95, 0.90, etc., respectively, in the Iranian population.
	chr	start	stop	length	nsnp	start.snp	stop.snp
1	1	1084476	1269466	184990	90	1_rs144029782	1_Affx-80210227
2	1	2014414	2119833	105419	50	1_rs141207013	1_rs2460002
3	1	2155869	2379705	223836	121	1_rs262683	1_rs942820
4	1	2390608	2443655	53047	25	1_rs142631342	1_rs733307
5	1	3045331	3412254	366923	205	1_rs116147068	1_rs56175625
6	1	25570081	25648445	78364	46	1_rs1043879	1_Affx-92042513
7	1	61546697	61739801	193104	50	1_rs79639832	1_rs117156778
8	1	94040869	94188337	147468	55	1_rs147579971	1_rs142461631
9	1	148015629	149878407	1862778	49	1_Affx-80268346	1_rs149735232
10	1	152251714	152307875	56161	34	1_rs4534386	1_rs78988150
11	1	237634912	237664074	29162	14	1_rs78435618	1_rs193922623
12	2	1499974	1894932	394958	156	2_rs13431282	2_rs150724766
13	2	1996027	2153989	157962	52	2_rs13389846	2_rs145047076
14	2	89035259	92189471	3154212	68	2_rs200342264	2_rs4638839
15	2	109579738	109762082	182344	53	2_rs260690	2_rs4676247
16	2	207175023	207476322	301299	71	2_rs150375195	2_rs149619537
17	2	235903151	235970630	67479	44	2_rs146840943	2_rs10181320
18	2	236535097	236751057	215960	98	2_rs138650042	2_rs79387497
19	2	239974022	240243481	269459	120	2_rs144468158	2_rs116685924
20	2	240422305	240428294	5989	8	2_rs73005381	2_rs11678410
21	2	242735987	243057373	321386	114	2_rs66492541	2_rs185820071
22	3	75372665	76180808	808143	132	3_rs77991024	3_rs17013860
23	3	78682880	78959600	276720	62	3_rs2660738	3_rs388421
24	3	125398011	125648356	250345	52	3_rs139216051	3_rs3828357
25	3	193981858	194021239	39381	18	3_rs4269034	3_rs117093013
26	4	657574	1035963	378389	173	4_rs376438767	4_rs114279554
27	4	1714695	1835799	121104	57	4_rs78596127	4_rs116052046
28	4	3899747	4170313	270566	79	4_rs74425433	4_rs7668549
29	4	4473577	4609172	135595	51	4_rs6846409	4_rs144773555
30	4	6251038	6302893	51855	34	4_rs34891418	4_rs113446173
31	4	9182223	9569945	387722	79	4_rs182620987	4_rs141336438
32	4	144758113	145018818	260705	60	4_rs114588118	4_rs139015769
33	5	160061	275054	114993	52	5_rs144823462	5_rs147807756
34	5	420173	528609	108436	50	5_rs146267152	5_rs6880820
35	5	1051723	1125014	73291	46	5_rs115089240	5_rs117670456
36	5	1424897	1523151	98254	53	5_rs144812598	5_rs147532641
37	5	2874858	3097123	222265	124	5_rs79195066	5_rs1962974
38	5	3680015	3773542	93527	46	5_rs13156948	5_rs116694879
39	5	104066439	104168658	102219	31	5_rs35287481	5_rs1708589
40	6	15304088	15522835	218747	52	6_rs147554675	6_rs9689063
41	6	32439508	32574060	134552	80	6_rs2187823	6_rs9270986
42	6	57778747	58399597	620850	69	6_rs141973040	6_rs78878156
43	6	157549750	157723154	173404	46	6_rs9406316	6_rs148351207
44	6	162841417	162958720	117303	44	6_rs9365417	6_rs2846469
45	6	168971208	169122124	150916	71	6_rs6455534	6_rs141946904
46	7	295013	301319	6306	6	7_rs146049127	7_rs36156734
47	7	462523	596136	133613	92	7_rs36153117	7_rs71536289
48	7	1128339	1191689	63350	13	7_rs74884987	7_rs7802508
49	7	4286302	4372655	86353	51	7_rs10487575	7_rs12701555
50	7	62630451	63525403	894952	88	7_rs17137952	7_rs146843755
51	7	70022483	70135657	113174	48	7_rs4492249	7_rs11307077
52	7	71246422	71277518	31096	12	7_rs112171100	7_rs16869567
53	7	153293008	153392944	99936	33	7_rs4299919	7_rs111228547
54	7	157782823	158076976	294153	138	7_rs12666822	7_rs80101393
55	8	701442	1014177	312735	110	8_rs115964521	8_rs17740775
56	8	1057945	1233662	175717	84	8_rs73524655	8_rs183236900
57	8	1745820	1996222	250402	193	8_Affx-31839956	8_rs117183267
58	8	3002967	3088680	85713	65	8_rs2406358	8_rs1562117
59	8	3117927	3132345	14418	10	8_rs147368416	8_rs7820522
60	8	11869560	12568189	698629	68	8_rs35851103	8_rs117605694
61	8	15075870	15208663	132793	45	8_rs146489526	8_rs11203693
62	8	142129764	142239697	109933	59	8_rs146394190	8_rs77768526
63	8	143396758	143574409	177651	56	8_rs138103946	8_rs114663432
64	8	144511647	144688736	177089	77	8_rs199855391	8_rs2242090
65	9	38610359	38641599	31240	15	9_rs141972649	9_rs12708274
66	9	38805118	71035703	32230585	143	9_rs114022737	9_rs11142199
67	9	84207320	84340861	133541	66	9_rs72747234	9_rs117380024
68	9	84408484	84432894	24410	17	9_rs73647894	9_rs78015774
69	9	121900141	122081678	181537	65	9_rs73658866	9_rs117434428
70	9	136079404	136131576	52172	52	9_rs141808149	9_rs55727303
71	9	139161695	139317681	155986	63	9_rs34023719	9_Affx-206973655
72	9	139409089	139571485	162396	84	9_rs79782048	9_rs387906356
73	10	46254845	47915922	1661077	73	10_Affx-80295434	10_Affx-80278848
74	10	116050080	116110755	60675	36	10_rs142603181	10_rs142362822
75	10	123274746	123328328	53582	34	10_rs387906677	10_rs10510098
76	10	130766680	130946034	179354	80	10_rs12263541	10_rs144494478
77	10	131318304	131327858	9554	6	10_rs187750484	10_rs77168576
78	10	134491348	134835555	344207	123	10_rs1890177	10_rs138396960
79	10	134903264	135047100	143836	54	10_rs11101902	10_rs76812961
80	11	3434633	3588993	154360	40	11_rs73414457	11_rs11028135
81	11	12138427	12204246	65819	37	11_rs76657262	11_rs112944217
82	11	49221914	50036071	814157	97	11_rs139621327	11_rs192602485
83	11	62259675	62400660	140985	43	11_rs11231110	11_rs139305180
84	11	62404741	62456744	52003	18	11_rs147731392	11_rs145498506
85	11	113912826	114064457	151631	84	11_rs78647634	11_rs146047132
86	12	131400606	131566027	165421	65	12_rs79985904	12_rs145764966
87	12	131849822	132006291	156469	53	12_rs74340243	12_rs11061593
88	12	132325289	132468982	143693	41	12_Affx-80247342	12_rs75493438
89	12	132908385	132945605	37220	20	12_rs28754505	12_rs28835961
90	13	19020095	19509059	488964	91	13_rs140871821	13_rs2027127
91	13	68128481	68575446	446965	91	13_rs73513080	13_rs9943898
92	13	105726180	105843980	117800	44	13_rs11839231	13_rs66524175
93	13	110572339	110669540	97201	39	13_rs117768361	13_rs115524416
94	13	111817775	112021706	203931	71	13_rs74709960	13_rs116085359
95	13	113099145	113139510	40365	28	13_rs11164163	13_rs116576517
96	13	113392724	113522879	130155	66	13_rs17751071	13_rs116351836
97	13	114502416	114976018	473602	129	13_rs7400029	13_rs149643523
98	14	19071913	20425692	1353779	64	14_rs117694128	14_rs34325501
99	14	22476733	22978516	501783	220	14_rs11848195	14_rs226998
100	14	102378254	102500282	122028	41	14_rs79196507	14_rs139493628
101	14	106054456	107179867	1125411	121	14_rs61984162	14_rs147879497
102	15	20044383	22789687	2745304	78	15_rs35261146	15_rs143589296
103	15	24598141	24826642	228501	54	15_rs149808082	15_rs191540086
104	15	27069784	27179016	109232	56	15_rs75806945	15_rs79813610
105	15	79058574	79263122	204548	70	15_rs150520631	15_rs58911914
106	15	99240683	99318157	77474	36	15_rs147165368	15_rs147785533
107	16	721780	731812	10032	10	16_rs117821265	16_rs369941408
108	16	825086	854329	29243	35	16_Affx-80252459	16_rs116623258
109	16	876296	950446	74150	54	16_rs4984934	16_rs8046999
110	16	964885	974920	10035	5	16_rs56358677	16_rs151053761
111	16	1052656	1411955	359299	218	16_rs114644493	16_rs137852885
112	16	1450468	1538344	87876	57	16_rs188773311	16_rs61743346
113	16	1549873	1759853	209980	73	16_rs187829133	16_rs17135500
114	16	6692162	6753826	61664	52	16_rs193255980	16_rs8044118
115	16	7939323	8031283	91960	48	16_rs8046345	16_rs13334846
116	16	12988084	13189306	201222	83	16_rs146491018	16_rs11859294
117	16	18150059	18910039	759980	59	16_rs11075399	16_rs11866925
118	16	70176181	70295047	118866	15	16_rs202246074	16_rs148355156
119	16	79359925	79475017	115092	56	16_rs9934247	16_rs4888981
120	16	88551153	88684957	133804	61	16_rs12597024	16_rs885158
121	16	88782205	88798919	16714	27	16_rs202127176	16_rs201226914
122	17	161313	163525	2212	3	17_rs73284669	17_rs57332907
123	17	15355638	15554743	199105	60	17_rs887034	17_Affx-80285473
124	17	15625634	15878018	252384	63	17_rs141975293	17_rs200982428
125	17	44180968	44628094	447126	42	17_rs149201119	17_rs147180978
126	17	77952489	78083155	130666	83	17_rs58333383	17_rs187534497
127	17	78692916	78796079	103163	42	17_rs144679254	17_rs192352870
128	18	14013125	15361870	1348745	243	18_rs56082602	18_rs7237776
129	18	76045485	76249252	203767	101	18_rs72993154	18_rs76527983
130	18	76679988	76778080	98092	47	18_rs146404409	18_rs7350992
131	18	77162779	77279921	117142	59	18_rs114969306	18_rs79426764
132	19	540881	542674	1793	4	19_rs73489739	19_rs3760876
133	19	683719	733634	49915	39	19_rs2057714	19_rs116660714
134	19	781987	890958	108971	85	19_rs72982112	19_rs374885842
135	19	968669	1047578	78909	57	19_rs7246309	19_Affx-89019670
136	19	1388538	1526539	138001	88	19_rs1142530	19_rs2256653
137	19	2527577	2610949	83372	55	19_rs148452202	19_rs4807306
138	19	3480945	3586733	105788	51	19_rs139062210	19_rs147646886
139	19	4693732	4804524	110792	50	19_rs77704753	19_rs8102626
140	19	7593589	7661890	68301	56	19_rs612862	19_rs72992520
141	19	30540743	30577229	36486	16	19_rs117700828	19_rs6509949
142	19	30582184	30708284	126100	62	19_rs438318	19_rs116247980
143	19	43233421	43844952	611531	171	19_rs202207386	19_rs79935066
144	19	49486647	49605705	119058	60	19_rs116264964	19_rs73046792
145	19	55263691	55351047	87356	41	19_Affx-89018937	19_rs11880084
146	20	56206922	56292376	85454	50	20_rs115558625	20_rs4811910
147	20	57201688	57415962	214274	83	20_rs147526307	20_rs1800904
148	20	59619620	59680549	60929	29	20_rs141374637	20_rs74617985
149	20	60126351	60236431	110080	66	20_rs150535307	20_rs77780274
150	20	60301114	60381799	80685	53	20_rs56130140	20_rs4925295
151	20	60869680	60953578	83898	42	20_rs6121980	20_rs118041267
152	21	14595742	15375368	779626	123	21_rs55776382	21_rs9982667
153	21	46849395	46942265	92870	53	21_rs56191803	21_rs73372920
154	22	16057417	17133023	1075606	55	22_rs62224618	22_rs140801574
155	22	22782317	23285252	502935	88	22_Affx-80289756	22_rs2012607
156	22	25675983	25842934	166951	82	22_rs138552936	22_rs17680597
157	22	45112276	45177118	64842	46	22_rs12170561	22_rs1557559
158	22	46707954	46818976	111022	64	22_rs6008616	22_rs9616003
159	22	48722383	48822619	100236	79	22_rs133658	22_rs9306511
160	22	50652546	50753034	100488	68	22_rs5771238	22_rs376050773
161	22	50928026	51001674	73648	73	22_rs2232885	22_rs6010010
162	22	51022173	51079621	57448	55	22_rs114371803	22_rs78940284
