# Supplementary material for: Distinct genetic variation and heterogeneity of the Iranian population
Source: PLoS Genet. 2019 Sep 24;15(9):e1008385. doi: 10.1371/journal.pgen.1008385 (PMC6759149; doi:10.1371/journal.pgen.1008385)
Supplement: S9 Table — Sheets list the location of regions where CNVs occur with a frequency of at least 0.40, 0.30, etc., respectively, in the Iranian population. (XLSX) [file pgen.1008385.s028.xlsx]

## Sheet: 0.40
S9 Table. Genomic regions comprising high CNV frequency in the Iranian ethnic groups. Sheets list the location of regions where CNVs occur with a frequency of at least 0.40, 0.30, etc., respectively, in the Iranian population.
	chr	start	stop	length	nsnp	start.snp	stop.snp
1	14	20223926	20402139	178213	47	14_rs74034557	14_rs141146398

## Sheet: 0.30
S9 Table. Genomic regions comprising high CNV frequency in the Iranian ethnic groups. Sheets list the location of regions where CNVs occur with a frequency of at least 0.40, 0.30, etc., respectively, in the Iranian population.
	chr	start	stop	length	nsnp	start.snp	stop.snp
1	14	19787810	20404501	616691	54	14_rs58312666	14_rs145757525

## Sheet: 0.20
S9 Table. Genomic regions comprising high CNV frequency in the Iranian ethnic groups. Sheets list the location of regions where CNVs occur with a frequency of at least 0.40, 0.30, etc., respectively, in the Iranian population.
	chr	start	stop	length	nsnp	start.snp	stop.snp
1	14	19071913	20422799	1350886	62	14_rs117694128	14_rs2635582

## Sheet: 0.10
S9 Table. Genomic regions comprising high CNV frequency in the Iranian ethnic groups. Sheets list the location of regions where CNVs occur with a frequency of at least 0.40, 0.30, etc., respectively, in the Iranian population.
	chr	start	stop	length	nsnp	start.snp	stop.snp
1	1	25599066	25655413	56347	40	1_Affx-92042492	1_Affx-92047522
2	2	242871922	243020723	148801	51	2_rs144756340	2_rs4973686
3	6	32483467	32572251	88784	64	6_rs111228223	6_rs2858870
4	10	47009517	47701302	691785	59	10_rs9663236	10_Affx-3269935
5	14	19071913	20422799	1350886	62	14_rs117694128	14_rs2635582
6	19	43425506	43540704	115198	28	19_rs192214655	19_rs147492531
7	22	25670048	25913590	243542	115	22_rs113788277	22_rs9624856

## Sheet: 0.05
S9 Table. Genomic regions comprising high CNV frequency in the Iranian ethnic groups. Sheets list the location of regions where CNVs occur with a frequency of at least 0.40, 0.30, etc., respectively, in the Iranian population.
	chr	start	stop	length	nsnp	start.snp	stop.snp
1	1	1079198	1269466	190268	91	1_rs11260603	1_Affx-80210227
2	1	25595812	25665478	69666	45	1_rs61777605	1_rs183491127
3	1	149036946	149342562	305616	20	1_rs116338669	1_rs112939405
4	2	242851264	243029225	177961	57	2_rs139634027	2_rs112216319
5	4	887413	903694	16281	6	4_rs181753287	4_rs3796610
6	4	942660	1018750	76090	57	4_rs6813110	4_rs376903367
7	4	3924008	4028503	104495	37	4_rs6605366	4_rs13108042
8	4	9154788	9176553	21765	6	4_rs143503121	4_rs188587681
9	4	9182223	9194600	12377	6	4_rs182620987	4_rs181969599
10	4	9370897	9435259	64362	26	4_rs6857841	4_rs77457976
11	4	9445792	9482075	36283	4	4_rs10031337	4_rs73100139
12	6	31639741	31679465	39724	41	6_rs2254083	6_rs805285
13	6	32450089	32574060	123971	69	6_rs5020946	6_rs9270986
14	8	46948461	47291975	343514	69	8_rs149587145	8_rs117519839
15	9	39058400	44892154	5833754	82	9_rs60086033	9_rs28778894
16	9	139393175	139412360	19185	22	9_rs3124593	9_Affx-149264564
17	10	46909166	47702779	793613	68	10_rs7073703	10_rs74129866
18	14	19071913	20436843	1364930	66	14_rs117694128	14_rs35011795
19	15	20189412	22765683	2576271	47	15_rs7498096	15_rs4433784
20	15	24635526	24668007	32481	8	15_rs118117790	15_rs7174746
21	16	656624	939333	282709	222	16_rs117287956	16_rs73497248
22	16	941580	944472	2892	4	16_rs35723247	16_rs117259158
23	16	1143500	1171451	27951	24	16_rs113157415	16_rs117100677
24	16	34469185	34757374	288189	52	16_rs11405727	16_rs188970711
25	16	88773893	88800139	26246	43	16_rs11641365	16_rs200970763
26	18	14270164	14757274	487110	111	18_rs140021085	18_rs9748500
27	19	589257	593227	3970	3	19_rs75991344	19_rs148162734
28	19	642839	726482	83643	62	19_rs11085151	19_rs12610376
29	19	793972	1016590	222618	152	19_rs146801314	19_rs117731295
30	19	1174602	1238899	64297	46	19_rs873074	19_rs2301759
31	19	1388538	1542095	153557	99	19_rs1142530	19_rs147419308
32	19	43299113	43727984	428871	120	19_rs10425161	19_rs148448363
33	19	55302983	55338623	35640	26	19_rs613238	19_rs57398625
34	21	14595742	14978266	382524	63	21_rs55776382	21_rs62211769
35	22	25661612	25921119	259507	122	22_rs5760959	22_rs66585257

## Sheet: 0.01
S9 Table. Genomic regions comprising high CNV frequency in the Iranian ethnic groups. Sheets list the location of regions where CNVs occur with a frequency of at least 0.40, 0.30, etc., respectively, in the Iranian population.
	chr	start	stop	length	nsnp	start.snp	stop.snp
1	1	889182	1647720	758538	304	1_Affx-80210145	1_rs115516660
2	1	1812446	2468726	656280	298	1_rs142445070	1_rs72644662
3	1	2922470	3347452	424982	227	1_rs141183701	1_rs201654872
4	1	4489398	4677276	187878	95	1_rs6678792	1_rs1564672
5	1	5386325	5426587	40262	16	1_rs143294131	1_rs72640603
6	1	5478971	5490101	11130	7	1_rs12093583	1_rs12752025
7	1	11603063	11690369	87306	43	1_rs2817619	1_rs80112965
8	1	12860749	13175689	314940	40	1_rs1736763	1_rs74541450
9	1	18120816	18611086	490270	246	1_rs142828106	1_rs79544403
10	1	25564376	25747172	182796	75	1_rs144253874	1_rs145034271
11	1	29745933	30038532	292599	64	1_rs9426438	1_rs28721894
12	1	30777089	30863705	86616	37	1_rs427821	1_rs7533179
13	1	31273198	31341480	68282	44	1_rs79070430	1_rs1573070
14	1	34383108	35097520	714412	280	1_rs12081842	1_rs868501
15	1	37269592	37321046	51454	28	1_rs79862589	1_rs3767048
16	1	38718502	38804339	85837	26	1_rs4970545	1_rs2840546
17	1	38843689	38843689	0.000	1	1_rs10749844	1_rs10749844
18	1	47931749	48303214	371465	130	1_rs59813747	1_rs4644534
19	1	56003042	56003042	0.000	1	1_rs113014224	1_rs113014224
20	1	56060951	56060951	0.000	1	1_rs10888935	1_rs10888935
21	1	56122328	56182031	59703	19	1_rs17452876	1_rs3862235
22	1	110210775	110323702	112927	46	1_Affx-80213068	1_rs144720123
23	1	119983562	120150949	167387	59	1_rs10923821	1_rs10923875
24	1	147382458	149868479	2486021	93	1_rs199830499	1_rs114067741
25	1	152157887	152285861	127974	50	1_rs6696576	1_rs61816761
26	1	160105635	160120335	14700	7	1_rs28933398	1_rs16831441
27	1	165342201	165392814	50613	26	1_rs12097063	1_rs157874
28	1	165423636	165454829	31193	17	1_rs189636796	1_rs17471444
29	1	165467681	165562551	94870	29	1_rs56410028	1_rs13374616
30	1	210822871	211155297	332426	100	1_rs12094531	1_rs2062673
31	1	230187526	230304988	117462	54	1_rs6663181	1_rs10489615
32	2	23736487	23780467	43980	19	2_rs112745050	2_rs17045548
33	2	71935262	72070524	135262	55	2_rs138990210	2_rs72841458
34	2	87393144	88216185	823041	54	2_rs114224186	2_rs62141787
35	2	89250315	92189471	2939156	58	2_rs72848923	2_rs4638839
36	2	100493439	100761548	268109	54	2_rs4850917	2_rs11123812
37	2	114007521	114070081	62560	29	2_rs2018348	2_rs141874772
38	2	121175283	121261094	85811	44	2_rs75253407	2_rs114744665
39	2	121488809	121493249	4440	4	2_rs116923819	2_rs114998051
40	2	121558565	121568708	10143	5	2_rs11894823	2_rs11681811
41	2	217584568	217801102	216534	83	2_rs58571567	2_rs72945778
42	2	217882181	217898725	16544	7	2_rs76109317	2_rs115838271
43	2	218654570	218771607	117037	55	2_rs2571459	2_rs4674224
44	2	218857832	218880334	22502	13	2_rs1365962	2_rs6740675
45	2	218885500	218904727	19227	13	2_rs78420462	2_rs3055049
46	2	218938072	218990897	52825	9	2_rs200798920	2_rs17844673
47	2	242688672	243057373	368701	142	2_rs78280775	2_rs185820071
48	3	5418406	5515986	97580	58	3_rs2323149	3_rs9809817
49	3	8625723	8694291	68568	49	3_rs17049307	3_rs559222300
50	3	10999494	11029722	30228	16	3_rs4610207	3_rs9860800
51	3	75234473	75249409	14936	6	3_rs4361306	3_rs13083349
52	3	75283994	75927169	643175	98	3_rs112988978	3_rs181944776
53	3	125441322	125654643	213321	46	3_rs116423129	3_rs113610071
54	3	134588987	134618439	29452	12	3_rs139564606	3_rs1877964
55	3	138877294	139066541	189247	52	3_rs115441508	3_rs142014817
56	3	139838314	139866007	27693	17	3_rs114281339	3_rs117553026
57	4	654364	1244799	590435	225	4_Affx-206955031	4_rs117178564
58	4	1607205	1824715	217510	103	4_rs139132879	4_rs368161701
59	4	3893859	4207366	313507	97	4_rs35395846	4_rs1991917
60	4	5826764	5827976	1212	4	4_rs16837706	4_rs11318332
61	4	5847232	5971791	124559	65	4_rs114443011	4_rs117886316
62	4	6303644	6370705	67061	63	4_rs200099217	4_rs11724710
63	4	7504355	7523364	19009	11	4_Affx-24927965	4_rs744355
64	4	7562252	7648740	86488	57	4_rs149886689	4_rs145472022
65	4	8766140	8856973	90833	78	4_rs3935810	4_rs75436942
66	4	8858843	8865961	7118	5	4_rs138068314	4_rs9886994
67	4	8915036	8919267	4231	4	4_rs10046925	4_rs1609683
68	4	8923991	9754393	830402	183	4_rs10046927	4_rs143607628
69	4	144757945	145091158	333213	100	4_rs3864133	4_rs7659322
70	5	428236	558307	130071	56	5_rs12188164	5_rs17497684
71	5	965618	1153811	188193	90	5_rs12653180	5_rs71593390
72	5	1194100	1235744	41644	34	5_rs148369168	5_rs76827400
73	5	132757685	133026180	268495	93	5_rs13185107	5_rs62373490
74	5	134794909	134978747	183838	58	5_rs899162	5_rs117759157
75	5	141101974	141302928	200954	76	5_rs248637	5_rs77986540
76	5	168293758	168309392	15634	8	5_rs13189985	5_rs74746193
77	6	29840382	29923838	83456	47	6_rs9258966	6_rs2571391
78	6	30839629	30905313	65684	130	6_rs3130795	6_rs3132571
79	6	31289714	31336100	46386	74	6_rs28894993	6_rs7743761
80	6	31611840	31721033	109193	146	6_rs2077102	6_rs3131379
81	6	32441100	32586908	145808	111	6_rs9269081	6_rs9271367
82	6	33128460	33540209	411749	295	6_rs9277928	6_rs210134
83	6	40259116	40583229	324113	132	6_rs4711624	6_rs2473562
84	6	136597117	136872335	275218	61	6_rs142975990	6_rs75529963
85	7	186068	311782	125714	58	7_rs138008673	7_rs36176611
86	7	445299	1639905	1194606	498	7_rs36183253	7_rs62436917
87	7	1855720	2078981	223261	64	7_Affx-89010562	7_rs56226325
88	7	31012206	31234626	222420	93	7_rs3735428	7_rs6462258
89	7	57258202	57265667	7465	5	7_rs142370882	7_rs117742740
90	7	61063149	62809706	1746557	136	7_rs144736157	7_rs62474335
91	7	64677750	65092243	414493	50	7_rs140136619	7_rs183090983
92	7	76389706	76574054	184348	43	7_rs149982398	7_rs55654714
93	7	131571631	131672310	100679	36	7_rs60089522	7_rs62468156
94	7	131811986	131815160	3174	3	7_rs3734997	7_rs75535994
95	7	131891930	131914470	22540	18	7_rs144327353	7_rs10249903
96	7	132007987	132171924	163937	71	7_rs114041471	7_rs156926
97	7	142159383	142218501	59118	23	7_rs2855963	7_Affx-54595094
98	7	142256735	142275929	19194	6	7_rs143859607	7_rs148289142
99	7	142345182	142396779	51597	13	7_rs10226608	7_rs6949308
100	7	157371778	157513416	141638	58	7_rs150672084	7_rs35160533
101	8	1726809	1945397	218588	163	8_rs10097891	8_rs7012101
102	8	1971214	1971548	0.334	2	8_rs4875932	8_rs142014310
103	8	2316035	2483744	167709	85	8_rs6989240	8_rs4639544
104	8	6926624	8094699	1168075	52	8_rs143438479	8_rs146320244
105	8	11859977	12570943	710966	72	8_rs28665671	8_rs140235035
106	8	43489926	43665017	175091	30	8_rs143819159	8_rs74195651
107	8	46920075	47379340	459265	97	8_rs35787583	8_rs76752055
108	8	135383987	135675542	291555	105	8_rs113157307	8_rs77715617
109	8	136046821	136271158	224337	77	8_rs16905274	8_rs10089140
110	8	140121052	140294129	173077	75	8_rs12546073	8_rs115673730
111	8	142682800	142864876	182076	69	8_rs6981909	8_rs79981199
112	8	143237371	143262618	25247	16	8_rs75233913	8_rs116958303
113	8	143312933	143320757	7824	4	8_rs4129585	8_rs189613924
114	8	144552033	144812669	260636	128	8_rs61386175	8_rs188183457
115	8	144973617	145053637	80020	71	8_rs72693382	8_rs78353461
116	8	145548785	145801188	252403	134	8_rs75546267	8_rs12114964
117	9	38764103	71052762	32288659	154	9_rs75332581	9_rs11142391
118	9	120163267	120197413	34146	10	9_rs142754514	9_rs10983653
119	9	124425249	124549642	124393	50	9_rs34251673	9_rs10985375
120	9	124563827	124574066	10239	6	9_rs12351459	9_rs138820056
121	9	134595827	134716189	120362	53	9_rs117715141	9_rs73658117
122	9	136669651	136792233	122582	73	9_rs79643046	9_rs61301941
123	9	136810641	136812334	1693	3	9_rs189130133	9_rs687644
124	9	139077343	139621343	544000	292	9_rs4842126	9_rs115595451
125	9	139847479	140202100	354621	192	9_rs201611998	9_Affx-80238345
126	9	140278885	140331636	52751	41	9_rs7468804	9_Affx-80278577
127	10	46157099	47966205	1809106	86	10_rs17696011	10_rs138038727
128	10	80074913	80215829	140916	56	10_rs79075375	10_rs2010029
129	10	80334091	80616150	282059	129	10_rs187409378	10_rs730324
130	10	80783166	80901780	118614	68	10_rs3802643	10_rs118114823
131	10	99594465	99803197	208732	79	10_rs1417005	10_rs1413615
132	10	102302457	102554007	251550	84	10_rs11190604	10_Affx-2387726
133	10	106797515	106893178	95663	26	10_rs790753	10_rs74157450
134	10	114874373	115042666	168293	59	10_rs290474	10_rs4146537
135	10	131220146	131289719	69573	33	10_rs1711637	10_rs35370482
136	10	134488967	135137627	648660	243	10_rs61862801	10_rs117404169
137	10	135232622	135430669	198047	67	10_rs140552876	10_rs72873999
138	11	281337	1495013	1213676	496	11_Affx-80279434	11_rs115829285
139	11	2414094	2489342	75248	55	11_rs60354622	11_rs12296050
140	11	3376071	3613163	237092	71	11_rs117973259	11_rs11028320
141	11	11383342	11485261	101919	64	11_rs12287705	11_rs77146688
142	11	11520431	11536639	16208	10	11_rs78707164	11_rs78733957
143	11	15075427	15202853	127426	49	11_rs142452891	11_rs74982540
144	11	15616514	15756513	139999	60	11_rs146630532	11_rs10832511
145	11	15808692	15858203	49511	20	11_rs143123552	11_rs7112764
146	11	17513815	17584742	70927	45	11_rs4757533	11_rs78499456
147	11	49796006	51387606	1591600	147	11_rs141047000	11_rs115457814
148	11	54798018	55212347	414329	67	11_rs113397243	11_rs73465506
149	11	68115607	68181480	65873	31	11_rs138651503	11_Affx-79385374
150	11	78760473	78827181	66708	33	11_rs1369458	11_rs115040943
151	11	78932638	79034494	101856	47	11_rs138868878	11_rs138030699
152	11	113958143	114059486	101343	64	11_Affx-4244275	11_rs641566
153	11	116018288	116032477	14189	5	11_rs140178679	11_rs1078167
154	11	116059076	116139784	80708	40	11_rs2621482	11_rs10891940
155	11	117289347	117388932	99585	47	11_rs10790181	11_rs11216435
156	11	119502832	119902205	399373	161	11_rs12291161	11_rs683822
157	11	120706614	120794100	87486	47	11_rs148736371	11_rs145308534
158	11	126434881	126574468	139587	64	11_rs487842	11_rs34642056
159	11	126583655	126653012	69357	33	11_rs78690987	11_rs139274788
160	11	131322735	131501226	178491	97	11_rs74530261	11_rs2246641
161	11	131988563	132100151	111588	53	11_rs183844549	11_rs878518
162	11	133363009	133569023	206014	89	11_rs117707180	11_rs529118889
163	12	149478	275065	125587	50	12_rs7959779	12_rs2291922
164	12	348064	633558	285494	112	12_rs113454517	12_rs4980932
165	12	2371652	2694151	322499	156	12_rs2283292	12_rs2301362
166	12	5759790	5969346	209556	84	12_rs398270	12_rs140541766
167	12	7946224	8118205	171981	63	12_rs59882698	12_rs114027232
168	12	8341529	8591345	249816	63	12_rs141658864	12_rs185554807
169	12	31131072	31185395	54323	33	12_Affx-7664506	12_rs191512710
170	12	31229384	31251544	22160	11	12_rs141536178	12_rs4931431
171	12	107578877	107730079	151202	34	12_rs973724	12_rs79492033
172	12	112915455	112965142	49687	24	12_Affx-81082591	12_rs2384000
173	12	114706209	114828935	122726	57	12_rs1920591	12_rs1895611
174	12	121174852	121237541	62689	39	12_rs121908004	12_rs55670205
175	12	125723098	125833964	110866	57	12_rs7312850	12_rs7971264
176	12	132630822	133140262	509440	178	12_rs10794454	12_rs67435543
177	13	19020095	19496399	476304	86	13_rs140871821	13_rs74034630
178	13	110886594	110966349	79755	61	13_rs923946	13_rs9583484
179	13	113488267	113493418	5151	5	13_rs79357670	13_rs7981466
180	13	113527781	113527781	0.000	1	13_rs61961614	13_rs61961614
181	13	114802797	114871727	68930	28	13_rs139928390	13_rs74116479
182	14	19071913	20454159	1382246	72	14_rs117694128	14_rs28712501
183	14	23274589	23311043	36454	26	14_rs10133059	14_rs17879412
184	14	99588940	99595852	6912	7	14_rs8016025	14_rs142576598
185	14	105165872	105256254	90382	47	14_rs73345582	14_rs74521422
186	15	20044383	23161679	3117296	224	15_rs35261146	15_rs61999458
187	15	24370643	24872757	502114	120	15_rs143141852	15_rs77245936
188	15	32110258	32415659	305401	115	15_rs146689962	15_rs113512467
189	15	70155954	70191397	35443	21	15_rs6494833	15_rs118055132
190	15	70471551	70569829	98278	56	15_rs77136118	15_rs2436709
191	15	79063978	79066967	2989	3	15_Affx-80297694	15_rs142180657
192	15	88783371	88956226	172855	82	15_rs77371562	15_rs73456645
193	15	92891027	92918585	27558	11	15_rs6496926	15_rs936925
194	16	551226	1584556	1033330	650	16_rs9935125	16_rs148391234
195	16	1799407	2313006	513599	281	16_rs4786518	16_rs75533803
196	16	5126440	5246373	119933	59	16_rs144547666	16_rs11647577
197	16	5601261	5669069	67808	49	16_rs11076932	16_rs187720197
198	16	6062697	6110547	47850	32	16_rs7192521	16_rs1035564
199	16	28586127	29113224	527097	92	16_rs7193402	16_rs74014849
200	16	34441739	34768690	326951	59	16_rs34514136	16_rs138573276
201	16	55719830	55843555	123725	46	16_rs115437403	16_rs139019792
202	16	66367043	66499134	132091	49	16_rs74026509	16_rs9939538
203	16	86847909	87032278	184369	107	16_rs139400310	16_rs117334743
204	16	88445675	88966532	520857	341	16_rs8044803	16_rs145447226
205	16	89147370	89393186	245816	109	16_rs6500517	16_rs142707668
206	16	89565494	89791210	225716	137	16_rs144713948	16_rs62068387
207	17	134866	151775	16909	17	17_rs139224786	17_rs62053677
208	17	151968	163525	11557	12	17_rs4638649	17_rs57332907
209	17	782899	859581	76682	70	17_rs7222487	17_rs62067254
210	17	871308	881476	10168	10	17_rs73978310	17_rs2244811
211	17	884901	1077631	192730	143	17_rs333621	17_rs138660366
212	17	1113966	1182104	68138	43	17_rs59752064	17_rs114601255
213	17	1207055	1219685	12630	8	17_rs34696904	17_rs67356431
214	17	1342119	1386355	44236	20	17_rs28570630	17_Affx-80255126
215	17	21748558	22210299	461741	96	17_rs75880910	17_rs73314869
216	17	32748443	32946110	197667	110	17_rs7208805	17_rs80240077
217	17	32951910	32973141	21231	16	17_rs73988746	17_rs72817901
218	17	78011524	78087080	75556	70	17_rs75984315	17_Affx-161165744
219	17	78162327	78191030	28703	39	17_rs149318654	17_rs9900502
220	17	79211992	79234037	22045	18	17_rs75913287	17_Affx-80258248
221	17	81033874	81051887	18013	14	17_rs7223506	17_rs7223467
222	18	14087074	15361870	1274796	218	18_rs75484778	18_rs7237776
223	18	34816095	35276864	460769	183	18_rs1893291	18_rs151108266
224	18	43927820	44048587	120767	62	18_rs16978545	18_rs62095757
225	18	77157017	77322227	165210	91	18_rs12454232	18_rs430544
226	18	77348962	77348962	0.000	1	18_rs508151	18_rs508151
227	18	77488422	77631219	142797	58	18_rs60298379	18_rs61090726
228	19	389607	1712898	1323291	873	19_rs116193298	19_rs2041218
229	19	1778497	2002390	223893	119	19_rs9304889	19_rs10413498
230	19	2336109	2610822	274713	152	19_rs115510080	19_rs8104096
231	19	3334823	3436299	101476	52	19_rs78584030	19_rs184379643
232	19	3481877	3481877	0.000	1	19_rs56030280	19_rs56030280
233	19	3490276	3827464	337188	191	19_rs143528739	19_Affx-80259594
234	19	8841363	9074922	233559	97	19_rs142672937	19_Affx-80287171
235	19	10369086	10450141	81055	61	19_rs17000211	19_rs114745284
236	19	10507881	10651171	143290	51	19_rs28382781	19_rs4371270
237	19	11129805	11224337	94532	80	19_rs139503098	19_Affx-89010391
238	19	11327571	11350488	22917	16	19_rs4804150	19_rs2278426
239	19	14323415	14450812	127397	41	19_rs8108004	19_rs12972839
240	19	14512448	14512448	0.000	1	19_rs28548336	19_rs28548336
241	19	18968723	18994937	26214	13	19_rs117597345	19_rs200024180
242	19	19016108	19018866	2758	5	19_rs1468460	19_rs758032
243	19	20595910	20716405	120495	12	19_rs6511101	19_rs33945
244	19	38955289	39061260	105971	91	19_rs148623597	19_rs118192130
245	19	39577299	39621265	43966	15	19_rs7251359	19_rs118116274
246	19	41263098	41522549	259451	108	19_rs143460007	19_Affx-80261550
247	19	43195599	43809121	613522	165	19_rs1860044	19_rs141153807
248	19	45411788	45436753	24965	27	19_rs397514253	19_rs114533385
249	19	46172851	46180414	7563	4	19_Affx-80261895	19_rs34783010
250	19	47874627	47889155	14528	11	19_rs147464819	19_rs73558008
251	19	47907887	47910825	2938	7	19_rs149103645	19_rs369806833
252	19	49253713	49411032	157319	118	19_rs104894688	19_rs76470840
253	19	49671818	49681361	9543	9	19_Affx-80288332	19_rs146728061
254	19	54917882	54989236	71354	75	19_rs12610906	19_rs10425613
255	19	55239223	55363161	123938	56	19_rs270790	19_rs375173278
256	20	19409435	19592604	183169	72	20_rs16980534	20_rs6136792
257	20	23681471	23740511	59040	22	20_rs146049029	20_rs67418849
258	20	25516794	26255996	739202	68	20_rs73904486	20_rs816535
259	20	35892198	36174617	282419	94	20_rs117325555	20_rs117406150
260	20	46962283	47141752	179469	80	20_rs6125301	20_rs17347590
261	20	56287862	56310920	23058	16	20_Affx-16955508	20_rs59617711
262	20	60142009	60144558	2549	3	20_rs6061644	20_rs140086877
263	20	60168573	60209614	41041	22	20_rs12329628	20_rs183812462
264	20	60212494	60212494	0.000	1	20_rs2024714	20_rs2024714
265	20	60214201	60279876	65675	47	20_rs2427215	20_rs73150345
266	20	60869680	61296354	426674	180	20_rs6121980	20_Affx-52361100
267	20	61300863	61300863	0.000	1	20_rs8124538	20_rs8124538
268	20	61305936	61326380	20444	17	20_rs6062400	20_rs2427394
269	20	61395597	61537966	142369	75	20_rs6011237	20_rs59552843
270	20	62030266	62594448	564182	243	20_rs147080271	20_rs143122090
271	21	14595742	15380518	784776	124	21_rs55776382	21_rs1297094
272	21	35466562	35620679	154117	64	21_rs79949701	21_rs74509666
273	21	36437936	36554067	116131	51	21_rs140690897	21_rs16992928
274	21	44421246	44712440	291194	129	21_rs73370263	21_rs2838250
275	21	45711867	45863090	151223	79	21_rs2741985	21_rs73907194
276	21	47502355	47614443	112088	80	21_rs111418172	21_rs2254522
277	22	16057417	17133023	1075606	55	22_rs62224618	22_rs140801574
278	22	18650173	19022952	372779	65	22_rs146013799	22_rs7289167
279	22	25636680	25993776	357096	169	22_rs4822591	22_rs4822643
280	22	27301137	27394332	93195	66	22_rs1071957	22_rs77790735
281	22	27424979	27498426	73447	57	22_rs8142300	22_rs5761976
282	22	34050980	34106853	55873	31	22_rs240341	22_rs2267268
283	22	48996346	49066878	70532	53	22_rs28385607	22_rs16999684
284	22	49088642	49095071	6429	5	22_rs6010591	22_rs130121
285	22	49096694	49111237	14543	14	22_rs130129	22_rs149707163
286	22	50293281	50297841	4560	6	22_rs12159367	22_Affx-80266008
287	22	50438594	50494972	56378	39	22_rs59992738	22_rs75976112
288	22	50502888	50523156	20268	19	22_rs8136173	22_rs80358242
289	22	50591668	50797067	205399	107	22_rs145335500	22_rs146440524
