# Supplementary material for: Distinct genetic variation and heterogeneity of the Iranian population
Source: PLoS Genet. 2019 Sep 24;15(9):e1008385. doi: 10.1371/journal.pgen.1008385 (PMC6759149; doi:10.1371/journal.pgen.1008385)
Supplement: S10 Table — Estimates are given separately for the Iranian ethnic groups and the 1000 Genomes populations. (XLSX) [file pgen.1008385.s029.xlsx]

## Sheet: Frequencies
S10 Table. Allele frequency estimates for selected SNPs. Estimates are given separately for the Iranian ethnic groups and the 1000 Genomes populations.
Chr	SNP	dbSNP RS ID	dbSNP RS ID	Gene	Trait	A1(alt)	A2(ref)	Arabs	Azeris	Baluch	Gilaks	Kurds	Lurs	Mazanderanis	Persians	PGIslanders	Sistanis	Turkmens	Iranome	1KGAll	AFR	AMR	EAS	EUR	SAS
1	Affx-4711352	rs10923931	rs10923931	NOTCH2	Type 2 Diabetes	T	G	0.1094	0.07576	0.1902	0.04	0.1082	0.05102	0.04023	0.08421	0.1703	0.1223	0.0567	0.09598	0.192093	0.3775	0.1196	0.0476	0.1093	0.227
1	Affx-7039795	rs2075423	rs2075423	PROX1	Type 2 Diabetes	T	G	0.4219	0.3418	0.2826	0.3514	0.3814	0.301	0.3046	0.3053	0.3516	0.3617	0.2835	0.3351	0.294129	0.3994	0.2968	0.1379	0.3708	0.2321
1	Affx-6625100	rs4077468	rs4077468	LOC103021296	Cystic fibrosis, type II diabetes mellitus	G	A	0.4947	0.4293	0.4611	0.48	0.4536	0.4745	0.4483	0.4316	0.4944	0.4628	0.3906	0.4557	0.358227	0.1732	0.5461	0.2659	0.4115	0.5153
1	Affx-6625100	rs4077468	rs4077468	LOC103021296	Cystic fibrosis, type II diabetes mellitus	G	A	0.4833	0.4402	0.4545	0.5069	0.4526	0.467	0.4691	0.4362	0.4775	0.5058	0.3883	0.4604	0.358227	0.1732	0.5461	0.2659	0.4115	0.5153
2	Affx-17142184	rs2058660	rs2058660	IL18RAP	Leprosy risk	A	G	0.7656	0.7121	0.6196	0.6867	0.7268	0.7474	0.7126	0.6632	0.6044	0.6543	0.6186	0.6833	0.69389	0.9009	0.5288	0.5833	0.7793	0.5573
2	Affx-17915583	rs4988235	rs4988235	LCT	Lactose Intolerance	A	G	0.07368	0.01515	0.2174	0.02	0.02577	0.0567	0.03448	0.06316	0.1154	0.1011	0.08763	0.07409	0.161342	0.0272	0.2161	0	0.508	0.1135
2	Affx-18392740	rs13389219	rs13389219	GRB14	Type 2 Diabetes	T	C	0.3842	0.3434	0.3187	0.38	0.3906	0.3673	0.3198	0.4096	0.4167	0.3085	0.2526	0.3532	0.396565	0.7988	0.2579	0.0962	0.4354	0.2209
2	Affx-18392740	rs13389219	rs13389219	GRB14	Type 2 Diabetes	T	C	0.3789	0.3535	0.3297	0.38	0.3969	0.3622	0.3218	0.4105	0.4231	0.3085	0.2526	0.3557	0.396565	0.7988	0.2579	0.0962	0.4354	0.2209
2	Affx-19322235	rs2943640	rs2943640	IRS1	Type 2 Diabetes	C	A	0.6927	0.6465	0.8641	0.6781	0.634	0.6939	0.7151	0.6211	0.7111	0.7527	0.7552	0.7054	0.838458	0.9493	0.8084	0.9315	0.6362	0.8221
2	Affx-19507041	rs6742078	rs6742078	UGT1A	Pigmentation	T	G	0.3802	0.3636	0.288	0.2867	0.3763	0.3454	0.3276	0.3421	0.3462	0.3511	0.2732	0.3358	0.347644	0.4713	0.3775	0.13	0.2982	0.4346
2	Affx-20314120	rs243088	rs243088	BCL11A	Type 2 Diabetes	T	A	0.5781	0.5758	0.544	0.5267	0.6146	0.6786	0.6322	0.5632	0.5934	0.5479	0.6458	0.5923	0.546126	0.5545	0.5591	0.6567	0.4483	0.5123
3	Affx-21058128	rs1801282	rs1801282	PPARG	Type 2 Diabetes	G	C	0.07292	0.07576	0.1359	0.06667	0.1134	0.07143	0.08621	0.09474	0.1429	0.06915	0.08247	0.09207	0.0702875	0.0053	0.1167	0.0258	0.1203	0.1196
3	Affx-21069080	rs11717195	rs11717195	ADCY5	Type 2 Diabetes	C	T	0.2135	0.2121	0.1739	0.24	0.2268	0.3316	0.2241	0.1755	0.1484	0.2447	0.1392	0.2118	0.13778	0.0877	0.3026	0.004	0.174	0.1892
3	Affx-21483151	rs12638253	rs12638253	LEKR1	Familial parkinson, MS	T	C	0.5521	0.5808	0.5761	0.6333	0.6823	0.5969	0.6163	0.5947	0.5385	0.5479	0.5567	0.5878	0.461861	0.1082	0.5879	0.7381	0.5249	0.501
3	Affx-21519775	rs17810546	rs17810546	SCHIP1/IL12A	Celiac Disease	G	A	0.03646	0.0303	0.08152	0.05333	0.01546	0.04592	0.02874	0.04737	0.03846	0.04255	0.1031	0.0475	0.0397364	0.0015	0.1009	0	0.0944	0.0327
3	Affx-21838016	rs4402960	rs4402960	IGF2BP2	Type 2 Diabetes	T	G	0.2865	0.3384	0.3043	0.38	0.3402	0.3112	0.3663	0.3053	0.3242	0.3011	0.3385	0.3256	0.388978	0.5666	0.2839	0.249	0.3042	0.455
3	Affx-22599092	rs6795735	rs6795735	ADAMTS9	Type 2 Diabetes	T	C	0.7604	0.6263	0.75	0.7133	0.599	0.602	0.6954	0.7263	0.7582	0.6543	0.6959	0.6877	0.713259	0.8661	0.7133	0.748	0.4354	0.7566
4	Affx-23011035	rs1229984	rs1229984	ADH1B	Alcohol Metabolism	C	T	0.8438	0.798	0.8913	0.7933	0.768	0.7755	0.7644	0.7632	0.9066	0.7766	0.7629	0.8036	0.841454	0.9985	0.9424	0.3026	0.9712	0.9796
4	Affx-23299674	rs6822844	rs6822844	IL2/IL21	Celiac Disease, autoimmune diseases: rheumatoid arthritis and type-1 diabetes	T	G	0.07292	0.102	0.05978	0.1867	0.1649	0.1546	0.1453	0.2105	0.1484	0.1522	0.08247	0.1334	0.0557109	0.0113	0.0605	0.001	0.1531	0.0685
4	Affx-24773560	rs4458523	rs4458523	WFS1	Type 2 Diabetes	G	T	0.6146	0.6616	0.6359	0.5608	0.5	0.648	0.6105	0.6316	0.6209	0.7151	0.6598	0.6248	0.688299	0.5802	0.6945	0.9038	0.6322	0.6656
5	Affx-25636982	rs2188962	rs2188962	SLC22A5/IRF1	Chron's disease	T	C	0.2083	0.2071	0.1413	0.26	0.2629	0.25	0.2644	0.2	0.3022	0.1968	0.2887	0.2341	0.138179	0.0356	0.245	0.001	0.3867	0.0869
5	Affx-26469156	rs16891982	rs16891982	SLC45A2	Pigmentation	G	C	0.2135	0.4394	0.1576	0.4459	0.3969	0.3367	0.3908	0.2579	0.1264	0.2287	0.3402	0.3015	0.27496	0.0356	0.464	0.006	0.9384	0.0593
5	Affx-26469299	rs28777	rs28777	SLC45A2	Pigmentation	A	C	0.3281	0.5101	0.2826	0.5267	0.4485	0.4124	0.477	0.3842	0.2253	0.367	0.4381	0.3985	0.378994	0.1952	0.4928	0.1171	0.9563	0.2229
5	Affx-26496760	rs6897932	rs6897932	IL7R	MS	T	C	0.1823	0.2374	0.1685	0.22	0.2577	0.1684	0.1954	0.2	0.1868	0.1989	0.2371	0.2049	0.172524	0.0658	0.183	0.1687	0.2714	0.2117
5	Affx-26728595	rs459193	rs459193	ANKRD55	Type 2 Diabetes	G	A	0.5729	0.7222	0.5652	0.7	0.6495	0.6224	0.6686	0.6211	0.5879	0.6383	0.6392	0.6343	0.60643	0.5257	0.732	0.4881	0.7087	0.6431
5	Affx-26641748	rs12188164	rs12188164	AHRR	Cystic fibrosis	A	C	0.1719	0.2071	0.1957	0.2838	0.2292	0.2653	0.3218	0.2263	0.1444	0.212	0.2887	0.2303	0.153954	0.0113	0.2363	0.004	0.3996	0.1902
6	Affx-28276787	rs7756992	rs7756992	CDKAL1	Type 2 Diabetes	G	A	0.2708	0.2929	0.2174	0.223	0.3196	0.2602	0.2989	0.2737	0.3846	0.3085	0.2969	0.287	0.41274	0.6331	0.2997	0.4722	0.2813	0.2689
6	Affx-28386415	rs6903823	rs6903823	ZKSCAN3/ZSCAN31	Pulmonary function	G	A	0.224	0.1515	0.1902	0.16	0.1649	0.1939	0.2356	0.2158	0.1813	0.2074	0.2526	0.1983	0.267572	0.4539	0.2233	0.1042	0.2147	0.2699
6	Affx-28421498	rs7758512	rs7758512	ZNRD1ASP	AIDS progression	G	T	0.1979	0.1313	0.1902	0.2	0.1959	0.1224	0.2184	0.1895	0.1813	0.1862	0.2113	0.1832	0.191494	0.2988	0.1758	0.1905	0.0954	0.1575
6	Affx-28462038	rs3131379	rs3131379	VARS/LSM2	Lung Cancer, rheumatoid arthritis	A	G	0.01042	0	0	0	0.005155	0	0.005747	0.005263	0.01099	0.005319	0.01546	0.005387	0.033746	0.0567	0.0274	0	0.0746	0
6	Affx-28474736	rs3135388	rs3135388	HLA-DRB1	Lepra, MS	G	A	0.9688	0.9596	0.9674	0.9467	0.9227	0.9592	0.954	0.9842	0.9835	0.9574	0.9485	0.9594	0.957069	0.9728	0.9496	0.994	0.8797	0.9826
6	Affx-28527873	rs12203592	rs12203592	IRF4	Pigmentation	T	C	0.02083	0.05051	0.005435	0.05333	0.02577	0.03061	0.04023	0.01579	0.01099	0.005319	0	0.02302	0.0367412	0.0083	0.072	0	0.1163	0.0061
6	Affx-28628796	rs12202284	rs12202284	IRF4	Pigmentation	A	C	0.04787	0.08854	0.07778	0.01389	0.09043	0.04082	0.006329	0.07368	0.04444	0.03297	0.06186	0.05422	0.103435	0.1505	0.0965	0.0248	0.1839	0.0429
6	Affx-28475775	rs9268905	rs9268905	HLA-DRA - HLA-DRB5	Cystic fibrosis	C	G	0.3646	0.3041	0.1648	0.2467	0.1701	0.1875	0.2816	0.2211	0.1813	0.2447	0.3316	0.2456	0.29353	0.1952	0.4107	0.3115	0.3211	0.2965
7	Affx-29950871	rs17168486	rs17168486	DGKB	Type 2 Diabetes	T	C	0.1146	0.1768	0.2582	0.1667	0.1392	0.148	0.2035	0.2	0.06593	0.266	0.2371	0.1796	0.271965	0.0794	0.3862	0.4633	0.166	0.363
7	Affx-30274008	rs849135	rs849135	JAZF1	Type 2 Diabetes	A	G	0.401	0.4242	0.4239	0.4133	0.3866	0.4133	0.4598	0.4842	0.3516	0.4043	0.3144	0.4065	0.249401	0.211	0.3501	0.0129	0.503	0.2127
8	Affx-31411923	rs3802177	rs3802177	SLC30A8	Type 2 Diabetes	A	G	0.1789	0.2323	0.2391	0.2267	0.201	0.2602	0.2299	0.1421	0.1868	0.2849	0.268	0.2228	0.25619	0.0756	0.2666	0.4613	0.2833	0.2536
8	Affx-31859135	rs1208	rs1208	NAT2	Xenobiotic Metabolism	A	G	0.5573	0.6717	0.663	0.6667	0.6134	0.6649	0.6092	0.6526	0.6264	0.6064	0.6598	0.6353	0.677117	0.6051	0.6268	0.9603	0.5616	0.637
8	Affx-31859504	rs1495741	rs1495741	NAT2	Xenobiotic Metabolism	A	G	0.8021	0.7296	0.7663	0.8133	0.8247	0.7398	0.8218	0.7842	0.7333	0.7849	0.7113	0.7726	0.644968	0.5809	0.6499	0.4841	0.7565	0.7791
8	Affx-32189592	rs516946	rs516946	ANK1	Type 2 Diabetes	C	T	0.7448	0.7273	0.7826	0.7067	0.7062	0.7602	0.6941	0.7368	0.7637	0.7074	0.7165	0.7321	0.804313	0.7935	0.7939	0.8552	0.7694	0.8098
8	Affx-32846195	rs7845219	rs7845219	TP53INP1	Type 2 Diabetes	C	T	0.4737	0.5253	0.5879	0.6067	0.5052	0.4124	0.593	0.5585	0.5055	0.5426	0.5155	0.5271	0.52476	0.2776	0.5648	0.7371	0.5268	0.6094
9	Affx-33208452	rs13289810	rs13289810	TYRP1	Pigmentation	G	A	0.3229	0.4192	0.4239	0.2733	0.3918	0.3724	0.3391	0.3684	0.3297	0.3723	0.3918	0.3663	0.213259	0.2504	0.196	0.0446	0.332	0.227
9	Affx-33352090	rs3025343	rs3025343	FAM163B - DBH	Nean smoking behavior	A	G	0.06771	0.0303	0.03261	0.07333	0.06186	0.06633	0.02907	0.05789	0.03846	0.02151	0.06186	0.04907	0.0349441	0.0076	0.0793	0.002	0.0915	0.0164
9	Affx-33532326	rs10811661	rs10811661	CDKN2A/B	Type 2 Diabetes	C	T	0.2292	0.1465	0.09239	0.1067	0.1031	0.1173	0.1839	0.1316	0.09341	0.133	0.2732	0.1474	0.176318	0.0454	0.1239	0.4355	0.168	0.1319
9	Affx-33830211	rs10758593	rs10758593	GLIS3	Type 2 Diabetes	A	G	0.3542	0.4444	0.538	0.5203	0.4897	0.4643	0.4828	0.4737	0.5604	0.4734	0.4433	0.475	0.479233	0.5015	0.487	0.4444	0.4423	0.5174
9	Affx-34218955	rs17791513	rs17791513	TLE4	Type 2 Diabetes	G	A	0.04167	0.05102	0.02174	0.04667	0.01546	0.06122	0.01724	0.02105	0.07143	0.07979	0.07732	0.04608	0.0822684	0.0287	0.1585	0.0496	0.0606	0.1564
9	Affx-34251409	rs2796441	rs2796441	TLE1	Type 2 Diabetes	A	G	0.3438	0.3636	0.413	0.3467	0.366	0.3673	0.3678	0.4316	0.3901	0.4293	0.4536	0.3891	0.397165	0.1536	0.4899	0.5873	0.4155	0.4458
10	Affx-2360078	rs10786436	rs10786436	HPSE2	Pathogenic Persistence/ susceptibility to infectious and non infectious diseases	T	C	0.2396	0.2828	0.2065	0.2095	0.2423	0.2602	0.2267	0.2737	0.2857	0.2312	0.3299	0.2549	0.44389	0.553	0.353	0.5476	0.33	0.3712
10	Affx-2536698	rs7903146	rs7903146	TCF7L2	Iranian, Type2 diabetes	T	C	0.4115	0.2704	0.4293	0.3867	0.3866	0.4184	0.3621	0.3737	0.4396	0.3191	0.2629	0.3681	0.227835	0.2602	0.2349	0.0228	0.3171	0.2986
10	Affx-2536698	rs7903146	rs7903146	TCF7L2	Type 2 Diabetes	T	C	0.4115	0.2704	0.4293	0.3867	0.3866	0.4184	0.3621	0.3737	0.4396	0.3191	0.2629	0.3681	0.227835	0.2602	0.2349	0.0228	0.3171	0.2986
10	Affx-2649195	rs11257655	rs11257655	CDC123/CAMK1D	Type 2 Diabetes	T	C	0.1406	0.2071	0.2228	0.1733	0.1856	0.1837	0.1609	0.1789	0.1389	0.1968	0.3041	0.1912	0.301118	0.2413	0.2622	0.5397	0.2266	0.2403
10	Affx-3450817	rs12722489	rs12722489	IL2RA	MS, Type1 Diabetes	T	C	0.03125	0.05556	0.06522	0.08	0.06186	0.02551	0.08046	0.01579	0.09341	0.09043	0.09375	0.06225	0.0910543	0.0083	0.062	0.131	0.1421	0.1299
10	Affx-3484090	rs7076156	rs7076156	LOC105378327, ZNF365	Nean Chron	G	A	0.7188	0.75	0.8667	0.8356	0.7629	0.7602	0.8103	0.7632	0.7802	0.8298	0.7629	0.7835	0.871206	0.9826	0.8329	0.8968	0.7266	0.8701
10	Affx-3556955	rs12571093	rs12571093	LOC100128041	Nean Optic Disk Size	A	G	0.1562	0.1768	0.1413	0.1333	0.1598	0.1531	0.1264	0.1737	0.1758	0.1596	0.2268	0.1631	0.144569	0.0136	0.255	0.1419	0.162	0.228
10	Affx-3688561	rs12571751	rs12571751	ZMIZ1	Type 2 Diabetes	G	A	0.4115	0.3469	0.5109	0.2905	0.3196	0.4082	0.3837	0.3696	0.3297	0.4677	0.4124	0.3881	0.465455	0.475	0.5375	0.4315	0.4503	0.4519
10	Affx-3853622	rs1329650	rs1329650	HECTD2-AS1	smoking behavior	T	G	0.2969	0.3939	0.4348	0.3267	0.3608	0.3163	0.3908	0.3053	0.4121	0.3989	0.4536	0.3722	0.396765	0.062	0.3991	0.7381	0.2813	0.6145
10	Affx-3866316	rs1111875	rs1111875	HHEX/IDE	Type 2 Diabetes	T	C	0.3594	0.4192	0.4565	0.52	0.4227	0.449	0.4425	0.4526	0.4231	0.4301	0.5567	0.4471	0.45627	0.1838	0.379	0.7163	0.4245	0.6442
11	Affx-4636906	rs5215	rs5215	KCNJ11	Type 2 Diabetes	T	C	0.7656	0.6364	0.6902	0.6667	0.6186	0.6237	0.5862	0.6895	0.6044	0.6809	0.7165	0.6623	0.730631	0.9546	0.7032	0.6617	0.6471	0.6043
11	Affx-4848722	rs163184	rs163184	KCNQ1	Type 2 Diabetes	G	T	0.5156	0.4646	0.4946	0.5067	0.5	0.4541	0.5	0.5474	0.522	0.4946	0.5	0.4995	0.372604	0.1384	0.4049	0.4206	0.493	0.4928
11	Affx-5595715	rs174546	rs174546	FAD1/FADS2	Fatty acid	T	C	0.2708	0.2424	0.3043	0.2671	0.2188	0.2347	0.2118	0.2211	0.1538	0.3172	0.3895	0.2577	0.297524	0.0219	0.5865	0.5665	0.3469	0.137
11	Affx-5870708	rs1552224	rs1552224	ARAP1/CENTD2	Type 2 Diabetes	C	A	0.07812	0.1071	0.1044	0.08667	0.06701	0.09184	0.1207	0.1053	0.1923	0.133	0.1495	0.1124	0.10004	0.0076	0.0893	0.0813	0.1501	0.2004
11	Affx-6272164	rs10831496	rs10831496	GRM5/TYR	Pathogenic Persistence/ susceptibility to infectious and non infectious diseases	G	A	0.4323	0.3636	0.3791	0.3133	0.4639	0.3878	0.3103	0.4211	0.4341	0.4787	0.4688	0.4073	0.646965	0.829	0.5706	0.749	0.3151	0.6912
11	Affx-6280468	rs1042602	rs1042602	GRM5/TYR	Pigmentation	A	C	0.3281	0.3889	0.1848	0.4133	0.4175	0.352	0.4253	0.3789	0.2473	0.2258	0.2474	0.327	0.123403	0.0121	0.2378	0.001	0.3718	0.0634
11	Affx-6282839	rs1393350	rs1393350	GRM5/TYR	Pigmentation	A	G	0.2031	0.1818	0.1793	0.2703	0.1856	0.2143	0.2093	0.1474	0.09341	0.1087	0.1856	0.1785	0.0792732	0.0083	0.1225	0.003	0.2435	0.0542
11	Affx-6373733	---	rs10830963	MTNR1B	Type 2 Diabetes	G	C	0.3854	0.2929	0.4348	0.36	0.3196	0.301	0.3678	0.2819	0.3242	0.3511	0.299	0.3368	0.260184	0.0272	0.1931	0.4226	0.2883	0.4264
11	Affx-4940437	rs12793173	rs12793173	LOC102723568	Cystic fibrosis	C	T	0.3333	0.3283	0.375	0.3333	0.3557	0.301	0.4651	0.4211	0.3022	0.3245	0.3351	0.3515	0.169928	0.0234	0.1643	0.121	0.2734	0.316
12	Affx-6877028	rs3184504	rs3184504	ATXN2/SH2B3	Celiac Disease	C	T	0.6302	0.6212	0.8207	0.6933	0.6392	0.6429	0.7644	0.6842	0.6868	0.734	0.6959	0.6905	0.852636	0.9811	0.7464	0.997	0.5358	0.9315
12	Affx-6878559	rs653178	rs653178	ATXN2/SH2B3	Celiac Disease	T	C	0.6354	0.6313	0.8207	0.6933	0.6289	0.648	0.7644	0.6842	0.6868	0.7258	0.6907	0.6902	0.852636	0.9811	0.7478	0.997	0.5338	0.9325
12	Affx-6881934	rs671	rs671	ALDH2	Alcohol Metabolism	A	G	0	0	0	0	0	0	0	0.005263	0	0	0.005155	0.0009794	0.0357428	0.0015	0.0029	0.1736	0	0
12	Affx-6885228	rs17696736	rs17696736	TMEM116	Type1 Diabetes	G	A	0.349	0.3687	0.2174	0.3	0.3454	0.3265	0.2241	0.3	0.3352	0.2819	0.2887	0.3046	0.135783	0.0174	0.2262	0.003	0.4294	0.0665
12	Affx-7011200	rs12427353	rs12427353	HNF1A	Type 2 Diabetes	C	G	0.1302	0.1061	0.05435	0.1	0.1495	0.1071	0.1092	0.1277	0.08333	0.04255	0.1031	0.1016	0.0625	0.0113	0.1095	0.001	0.2008	0.0194
12	Affx-7577953	rs10842994	rs10842994	KLHDC5	Type 2 Diabetes	T	C	0.1562	0.1111	0.09783	0.08667	0.1031	0.06633	0.08621	0.1316	0.1264	0.0914	0.1598	0.1113	0.137979	0.0136	0.1354	0.2054	0.2078	0.1667
12	Affx-7881810	rs11175593	rs11175593	LOC105369735	Nean Chron	T	C	0.06842	0.07576	0.04891	0.05333	0.07812	0.07653	0.09195	0.1158	0.04396	0.09574	0.07732	0.07556	0.0497204	0.003	0.1571	0.0595	0.0179	0.0593
12	Affx-8344350	rs2261181	rs2261181	HMGA2	Type 2 Diabetes	T	C	0.1615	0.1515	0.125	0.2133	0.2216	0.148	0.1552	0.1684	0.1484	0.1702	0.1562	0.1647	0.155551	0.2315	0.0836	0.1032	0.1173	0.1973
12	Affx-8653744	rs12821256	rs12821256	KITLG	Pigmentation	C	T	0.01042	0.0303	0.03261	0.02	0.02062	0.0102	0.01724	0.03158	0	0.03191	0.04124	0.02253	0.0317492	0.0023	0.0259	0	0.1213	0.0164
13	Affx-9825736	rs1359790	rs1359790	SPRY2	Type 2 Diabetes	A	G	0.2188	0.2323	0.2228	0.1933	0.2474	0.1939	0.1782	0.1947	0.1484	0.1702	0.2835	0.2086	0.205272	0.0802	0.3156	0.2778	0.2674	0.1575
14	Affx-10854118	rs12883884	rs12883884	SLC8A3	Cystic fibrosis	G	T	0.3854	0.3636	0.2935	0.3986	0.4072	0.3469	0.3118	0.3211	0.522	0.266	0.4072	0.3654	0.419329	0.5923	0.3372	0.4673	0.3757	0.2393
15	Affx-11382032	rs1129038	rs1129038	HERC2	Pigmentation	T	C	0.151	0.1414	0.05435	0.2	0.134	0.148	0.1437	0.1526	0.1538	0.1064	0.1649	0.1401	0.176917	0.028	0.2032	0.001	0.6352	0.0695
15	Affx-11382130	rs12913832	rs12913832	HERC2	Pigmentation	G	A	0.151	0.1443	0.05435	0.2	0.134	0.1443	0.1395	0.1526	0.1593	0.1064	0.1649	0.1401	0.177316	0.028	0.2017	0.002	0.6362	0.0706
15	Affx-11383461	rs8028689	rs8028689	HERC2	Pigmentation	C	T	0.2604	0.2323	0.2747	0.2467	0.2526	0.2857	0.2759	0.2979	0.2253	0.2819	0.2474	0.262	0.259185	0.3805	0.121	0.3909	0.0905	0.2311
15	Affx-11383719	rs916977	rs916977	HERC2	Pigmentation	C	T	0.4062	0.4745	0.3315	0.4733	0.4742	0.4745	0.3851	0.3842	0.4231	0.3602	0.4278	0.4195	0.388578	0.1006	0.5778	0.2718	0.7664	0.3753
15	Affx-11383888	rs1667394	rs1667394	HERC2	Pigmentation	T	C	0.3947	0.4646	0.3315	0.4733	0.4588	0.4592	0.3793	0.3842	0.4011	0.3564	0.4175	0.4108	0.379593	0.087	0.5648	0.2708	0.7565	0.3681
15	Affx-11816681	rs4502156	rs4502156	C2CD4A	Type 2 Diabetes	C	T	0.4583	0.4192	0.4565	0.3716	0.3918	0.3878	0.4186	0.4632	0.5549	0.3723	0.4433	0.4313	0.57488	0.7821	0.6282	0.495	0.4185	0.5
15	Affx-12012638	rs1051730	rs1051730	CHRNA3	smoking behavior	A	G	0.3698	0.2959	0.4076	0.34	0.4381	0.3316	0.3046	0.3211	0.2363	0.3245	0.268	0.3309	0.168131	0.087	0.2161	0.0268	0.3688	0.183
15	Affx-12012696	rs12914385	rs12914385	CHRNA3	smoking behavior	T	C	0.3802	0.3333	0.413	0.36	0.4794	0.352	0.3161	0.3474	0.2747	0.3298	0.2938	0.3531	0.253994	0.1649	0.2334	0.2887	0.4046	0.1984
15	Affx-12034221	rs11634397	rs11634397	ZFAND6	Type 2 Diabetes	G	A	0.6198	0.6061	0.5054	0.5467	0.5103	0.5979	0.5814	0.5947	0.5769	0.617	0.4948	0.5687	0.435503	0.385	0.5908	0.0893	0.6571	0.5225
15	Affx-12160843	rs2007084	rs2007084	AP3S2	Type 2 Diabetes	A	G	0.0625	0.06061	0.06522	0.08784	0.07216	0.09278	0.0977	0.06316	0.08791	0.07979	0.0567	0.07458	0.0349441	0.0045	0.0403	0.001	0.0954	0.045
15	Affx-12178058	rs12899811	rs12899811	PRC1	Type 2 Diabetes	G	A	0.349	0.4091	0.4022	0.3378	0.3866	0.3214	0.3391	0.3368	0.3516	0.3936	0.5258	0.3789	0.635783	0.6702	0.5965	0.9702	0.3062	0.6115
16	Affx-12870284	rs9936385	rs9936385	FTO	Type 2 Diabetes	C	T	0.375	0.399	0.3641	0.36	0.3557	0.352	0.3563	0.3684	0.2692	0.3883	0.4021	0.3634	0.340256	0.4939	0.2622	0.1687	0.4135	0.2894
16	Affx-13177296	rs7202877	rs7202877	BCAR1	Type 2 Diabetes	G	T	0.04737	0.03535	0.08696	0.03333	0.01562	0.04592	0.06897	0.03684	0.1154	0.09574	0.07812	0.05992	0.140176	0.1868	0.0821	0.2133	0.1034	0.0808
16	Affx-35293625	rs1805007	rs1805007	MC1R	Pigmentation	T	C	0.005208	0.0101	0.01087	0.02	0.02062	0.04592	0.01149	0.005263	0	0.01064	0.01546	0.0142	0.0185703	0.003	0.0159	0.001	0.0716	0.0051
16	Affx-12996697	rs11645366	rs11645366	LOC102723550 - LOC105371306	Cystic fibrosis	T	C	0.3177	0.3232	0.288	0.3667	0.3918	0.3061	0.3333	0.3211	0.2198	0.2772	0.2577	0.3086	0.152157	0.0129	0.1326	0.0655	0.2416	0.3517
17	Affx-13882347	rs744166	rs744166	STAT3	Chron, abdominal obesity	G	A	0.3958	0.3367	0.3261	0.3133	0.3505	0.3418	0.4195	0.3368	0.2747	0.4043	0.3557	0.351	0.492612	0.7186	0.2867	0.3978	0.4145	0.5112
17	Affx-14290878	rs75493593	rs75493593	SLC16A11	Neanderthal allele	T	G	0	0	0	0	0.005155	0.01531	0.005747	0	0	0.01613	0.08763	0.01227	0.0587061	0.003	0.2421	0.1002	0.0169	0.0041
18	Affx-15139184	rs12970134	rs12970134	MC4R	Type 2 Diabetes	A	G	0.3594	0.3112	0.3696	0.42	0.3454	0.3316	0.4483	0.3684	0.2692	0.3936	0.3196	0.3559	0.207468	0.1225	0.1686	0.1726	0.2674	0.3241
19	Affx-15651942	rs10401969	rs10401969	CLIP2	Type 2 Diabetes	C	T	0.04688	0.04545	0.07609	0.01333	0.08247	0.03571	0.04598	0.06316	0.08791	0.06383	0.07216	0.05828	0.117612	0.1808	0.0821	0.1071	0.0706	0.1166
19	Affx-15961718	rs3733829	rs3733829	EGLN2	smoking behavior	G	A	0.2552	0.25	0.2391	0.2933	0.349	0.2755	0.2874	0.3	0.3077	0.266	0.3698	0.2903	0.300719	0.0242	0.4942	0.3581	0.3628	0.4141
19	Affx-16052743	rs307896	rs307896	SAE1	Pathogenic Persistence/ susceptibility to infectious and non infectious diseases	A	G	0.2083	0.2222	0.08152	0.18	0.1753	0.1888	0.1322	0.2105	0.0989	0.1011	0.1959	0.1641	0.0908546	0.0091	0.147	0	0.2664	0.0746
20	Affx-16625045	rs4911414	rs4911414	ASIP/PIGU	Pigmentation	G	T	0.8105	0.798	0.8207	0.8867	0.8093	0.8112	0.8391	0.8404	0.8736	0.8138	0.732	0.8194	0.797724	0.8835	0.6571	0.8254	0.6998	0.8538
20	Affx-16625152	rs1015362	rs1015362	ASIP/PIGU	Pigmentation	T	C	0.25	0.298	0.2473	0.1467	0.2526	0.2449	0.2414	0.2211	0.2253	0.2074	0.2938	0.2412	0.396965	0.8238	0.4207	0.1766	0.2773	0.1534
20	Affx-16756815	rs4812829	rs4812829	HNF4A	Type 2 Diabetes	A	G	0.2031	0.1869	0.2663	0.2	0.2656	0.2398	0.1977	0.1684	0.3516	0.2128	0.2732	0.2336	0.255391	0.0749	0.438	0.4177	0.16	0.3006
20	Affx-16900471	rs2248359	rs2248359	CYP24A1	MS, Vitamin D	T	C	0.5469	0.5859	0.5815	0.6333	0.4794	0.4949	0.546	0.5211	0.5	0.4415	0.4536	0.5235	0.449281	0.6498	0.304	0.38	0.4066	0.3967
X	Affx-34526062	rs1403543	rs1403543	AGTR2	Cystic fibrosis	A	G	0.5507	0.5105	0.4574	0.5577	0.5524	0.5256	0.629	0.5205	0.4104	0.5594	0.6111	0.5346	0.503841	0.337	0.7061	0.5694	0.564	0.4554
